# Supplementary material for: Epidemiological and evolutionary dynamics of influenza B virus in coastal Kenya as revealed by genomic analysis of strains sampled over a single season
Source: Virus Evol. 2020 Aug 16;6(2):veaa045. doi: 10.1093/ve/veaa045 (PMC7959010; doi:10.1093/ve/veaa045)
Supplement: veaa045_Supplementary_Data [file ve_6_2_veaa045_s7.zip]

Archive with 3 entries (3 files):
- OP-VEVO200045_AuthorCorr_CmtAttachmentsFolder_S9 Table
- S7 Figure.pdf
- supplementary_Material_01Jun2020.docx
