# Supplementary material for: Epidemiological and evolutionary dynamics of influenza B virus in coastal Kenya as revealed by genomic analysis of strains sampled over a single season
Source: Virus Evol. 2020 Aug 16;6(2):veaa045. doi: 10.1093/ve/veaa045 (PMC7959010; doi:10.1093/ve/veaa045)
Supplement: veaa045_Supplementary_Data [file ve_6_2_veaa045_s7.zip › OP-VEVO200045_AuthorCorr_CmtAttachmentsFolder_S9 Table]

We acknowledge the authors, originating and submitting laboratories of the sequences from GISAIDâ€™s EpiFluâ„¢ Database on which this research is based. The list is detailed below.
All submitters of data may be contacted directly via the GISAID website www.gisaid.org
Segment ID	Segment	Country	Collection date	Isolate-ID	Isolate name	Originating Lab	Submitting Lab
EPI825531	HA	Madagascar	2015-Sep-17	EPI_ISL_232206	A/Antsirabe/3949/2015	Institut Pasteur de Madagascar	Centers for Disease Control and Prevention
EPI825524	NP	Madagascar	2015-Sep-17	EPI_ISL_232206	A/Antsirabe/3949/2015	Institut Pasteur de Madagascar	Centers for Disease Control and Prevention
EPI825525	NS	Madagascar	2015-Sep-17	EPI_ISL_232206	A/Antsirabe/3949/2015	Institut Pasteur de Madagascar	Centers for Disease Control and Prevention
EPI825526	MP	Madagascar	2015-Sep-17	EPI_ISL_232206	A/Antsirabe/3949/2015	Institut Pasteur de Madagascar	Centers for Disease Control and Prevention
EPI825527	PA	Madagascar	2015-Sep-17	EPI_ISL_232206	A/Antsirabe/3949/2015	Institut Pasteur de Madagascar	Centers for Disease Control and Prevention
EPI825528	PB2	Madagascar	2015-Sep-17	EPI_ISL_232206	A/Antsirabe/3949/2015	Institut Pasteur de Madagascar	Centers for Disease Control and Prevention
EPI825529	PB1	Madagascar	2015-Sep-17	EPI_ISL_232206	A/Antsirabe/3949/2015	Institut Pasteur de Madagascar	Centers for Disease Control and Prevention
EPI825530	NA	Madagascar	2015-Sep-17	EPI_ISL_232206	A/Antsirabe/3949/2015	Institut Pasteur de Madagascar	Centers for Disease Control and Prevention
EPI815837	NP	Madagascar	2016-May-24	EPI_ISL_230544	B/Antananarivo/2323/2016	Institut Pasteur de Madagascar	Centers for Disease Control and Prevention
EPI815838	NS	Madagascar	2016-May-24	EPI_ISL_230544	B/Antananarivo/2323/2016	Institut Pasteur de Madagascar	Centers for Disease Control and Prevention
EPI815839	MP	Madagascar	2016-May-24	EPI_ISL_230544	B/Antananarivo/2323/2016	Institut Pasteur de Madagascar	Centers for Disease Control and Prevention
EPI815840	PA	Madagascar	2016-May-24	EPI_ISL_230544	B/Antananarivo/2323/2016	Institut Pasteur de Madagascar	Centers for Disease Control and Prevention
EPI815841	PB2	Madagascar	2016-May-24	EPI_ISL_230544	B/Antananarivo/2323/2016	Institut Pasteur de Madagascar	Centers for Disease Control and Prevention
EPI815842	PB1	Madagascar	2016-May-24	EPI_ISL_230544	B/Antananarivo/2323/2016	Institut Pasteur de Madagascar	Centers for Disease Control and Prevention
EPI815843	NA	Madagascar	2016-May-24	EPI_ISL_230544	B/Antananarivo/2323/2016	Institut Pasteur de Madagascar	Centers for Disease Control and Prevention
EPI815844	HA	Madagascar	2016-May-24	EPI_ISL_230544	B/Antananarivo/2323/2016	Institut Pasteur de Madagascar	Centers for Disease Control and Prevention
EPI815845	NP	Madagascar	2016-May-27	EPI_ISL_230545	B/Antananarivo/2324/2016	Institut Pasteur de Madagascar	Centers for Disease Control and Prevention
EPI815846	NS	Madagascar	2016-May-27	EPI_ISL_230545	B/Antananarivo/2324/2016	Institut Pasteur de Madagascar	Centers for Disease Control and Prevention
EPI815847	MP	Madagascar	2016-May-27	EPI_ISL_230545	B/Antananarivo/2324/2016	Institut Pasteur de Madagascar	Centers for Disease Control and Prevention
EPI815848	PA	Madagascar	2016-May-27	EPI_ISL_230545	B/Antananarivo/2324/2016	Institut Pasteur de Madagascar	Centers for Disease Control and Prevention
EPI815849	PB2	Madagascar	2016-May-27	EPI_ISL_230545	B/Antananarivo/2324/2016	Institut Pasteur de Madagascar	Centers for Disease Control and Prevention
EPI815850	PB1	Madagascar	2016-May-27	EPI_ISL_230545	B/Antananarivo/2324/2016	Institut Pasteur de Madagascar	Centers for Disease Control and Prevention
EPI815851	NA	Madagascar	2016-May-27	EPI_ISL_230545	B/Antananarivo/2324/2016	Institut Pasteur de Madagascar	Centers for Disease Control and Prevention
EPI815852	HA	Madagascar	2016-May-27	EPI_ISL_230545	B/Antananarivo/2324/2016	Institut Pasteur de Madagascar	Centers for Disease Control and Prevention
EPI815853	NP	Madagascar	2016-May-31	EPI_ISL_230546	B/Antananarivo/2409/2016	Institut Pasteur de Madagascar	Centers for Disease Control and Prevention
EPI815854	NS	Madagascar	2016-May-31	EPI_ISL_230546	B/Antananarivo/2409/2016	Institut Pasteur de Madagascar	Centers for Disease Control and Prevention
EPI815855	MP	Madagascar	2016-May-31	EPI_ISL_230546	B/Antananarivo/2409/2016	Institut Pasteur de Madagascar	Centers for Disease Control and Prevention
EPI815856	PA	Madagascar	2016-May-31	EPI_ISL_230546	B/Antananarivo/2409/2016	Institut Pasteur de Madagascar	Centers for Disease Control and Prevention
EPI815857	PB2	Madagascar	2016-May-31	EPI_ISL_230546	B/Antananarivo/2409/2016	Institut Pasteur de Madagascar	Centers for Disease Control and Prevention
EPI815858	PB1	Madagascar	2016-May-31	EPI_ISL_230546	B/Antananarivo/2409/2016	Institut Pasteur de Madagascar	Centers for Disease Control and Prevention
EPI815859	NA	Madagascar	2016-May-31	EPI_ISL_230546	B/Antananarivo/2409/2016	Institut Pasteur de Madagascar	Centers for Disease Control and Prevention
EPI815860	HA	Madagascar	2016-May-31	EPI_ISL_230546	B/Antananarivo/2409/2016	Institut Pasteur de Madagascar	Centers for Disease Control and Prevention
EPI815861	NP	Madagascar	2016-Jun-01	EPI_ISL_230547	B/Antananarivo/2478/2016	Institut Pasteur de Madagascar	Centers for Disease Control and Prevention
EPI815862	NS	Madagascar	2016-Jun-01	EPI_ISL_230547	B/Antananarivo/2478/2016	Institut Pasteur de Madagascar	Centers for Disease Control and Prevention
EPI815863	MP	Madagascar	2016-Jun-01	EPI_ISL_230547	B/Antananarivo/2478/2016	Institut Pasteur de Madagascar	Centers for Disease Control and Prevention
EPI815864	PA	Madagascar	2016-Jun-01	EPI_ISL_230547	B/Antananarivo/2478/2016	Institut Pasteur de Madagascar	Centers for Disease Control and Prevention
EPI815865	PB2	Madagascar	2016-Jun-01	EPI_ISL_230547	B/Antananarivo/2478/2016	Institut Pasteur de Madagascar	Centers for Disease Control and Prevention
EPI815866	PB1	Madagascar	2016-Jun-01	EPI_ISL_230547	B/Antananarivo/2478/2016	Institut Pasteur de Madagascar	Centers for Disease Control and Prevention
EPI815867	NA	Madagascar	2016-Jun-01	EPI_ISL_230547	B/Antananarivo/2478/2016	Institut Pasteur de Madagascar	Centers for Disease Control and Prevention
EPI815868	HA	Madagascar	2016-Jun-01	EPI_ISL_230547	B/Antananarivo/2478/2016	Institut Pasteur de Madagascar	Centers for Disease Control and Prevention
EPI863179	NP	Madagascar	2016-Jul-03	EPI_ISL_238807	B/Antananarivo/3454/2016	Institut Pasteur de Madagascar	Centers for Disease Control and Prevention
EPI863180	NS	Madagascar	2016-Jul-03	EPI_ISL_238807	B/Antananarivo/3454/2016	Institut Pasteur de Madagascar	Centers for Disease Control and Prevention
EPI863181	MP	Madagascar	2016-Jul-03	EPI_ISL_238807	B/Antananarivo/3454/2016	Institut Pasteur de Madagascar	Centers for Disease Control and Prevention
EPI863182	PA	Madagascar	2016-Jul-03	EPI_ISL_238807	B/Antananarivo/3454/2016	Institut Pasteur de Madagascar	Centers for Disease Control and Prevention
EPI863183	PB2	Madagascar	2016-Jul-03	EPI_ISL_238807	B/Antananarivo/3454/2016	Institut Pasteur de Madagascar	Centers for Disease Control and Prevention
EPI863184	PB1	Madagascar	2016-Jul-03	EPI_ISL_238807	B/Antananarivo/3454/2016	Institut Pasteur de Madagascar	Centers for Disease Control and Prevention
EPI863185	NA	Madagascar	2016-Jul-03	EPI_ISL_238807	B/Antananarivo/3454/2016	Institut Pasteur de Madagascar	Centers for Disease Control and Prevention
EPI863186	HA	Madagascar	2016-Jul-03	EPI_ISL_238807	B/Antananarivo/3454/2016	Institut Pasteur de Madagascar	Centers for Disease Control and Prevention
EPI863195	NP	Madagascar	2016-Aug-08	EPI_ISL_238809	B/Antananarivo/3664/2016	Institut Pasteur de Madagascar	Centers for Disease Control and Prevention
EPI863196	NS	Madagascar	2016-Aug-08	EPI_ISL_238809	B/Antananarivo/3664/2016	Institut Pasteur de Madagascar	Centers for Disease Control and Prevention
EPI863197	MP	Madagascar	2016-Aug-08	EPI_ISL_238809	B/Antananarivo/3664/2016	Institut Pasteur de Madagascar	Centers for Disease Control and Prevention
EPI863198	PA	Madagascar	2016-Aug-08	EPI_ISL_238809	B/Antananarivo/3664/2016	Institut Pasteur de Madagascar	Centers for Disease Control and Prevention
EPI863199	PB2	Madagascar	2016-Aug-08	EPI_ISL_238809	B/Antananarivo/3664/2016	Institut Pasteur de Madagascar	Centers for Disease Control and Prevention
EPI863200	PB1	Madagascar	2016-Aug-08	EPI_ISL_238809	B/Antananarivo/3664/2016	Institut Pasteur de Madagascar	Centers for Disease Control and Prevention
EPI863201	NA	Madagascar	2016-Aug-08	EPI_ISL_238809	B/Antananarivo/3664/2016	Institut Pasteur de Madagascar	Centers for Disease Control and Prevention
EPI863202	HA	Madagascar	2016-Aug-08	EPI_ISL_238809	B/Antananarivo/3664/2016	Institut Pasteur de Madagascar	Centers for Disease Control and Prevention
EPI863187	NP	Madagascar	2016-Aug-08	EPI_ISL_238808	B/Antananarivo/3664/2016	Institut Pasteur de Madagascar	Centers for Disease Control and Prevention
EPI863188	NS	Madagascar	2016-Aug-08	EPI_ISL_238808	B/Antananarivo/3664/2016	Institut Pasteur de Madagascar	Centers for Disease Control and Prevention
EPI863189	MP	Madagascar	2016-Aug-08	EPI_ISL_238808	B/Antananarivo/3664/2016	Institut Pasteur de Madagascar	Centers for Disease Control and Prevention
EPI863190	PA	Madagascar	2016-Aug-08	EPI_ISL_238808	B/Antananarivo/3664/2016	Institut Pasteur de Madagascar	Centers for Disease Control and Prevention
EPI863191	PB2	Madagascar	2016-Aug-08	EPI_ISL_238808	B/Antananarivo/3664/2016	Institut Pasteur de Madagascar	Centers for Disease Control and Prevention
EPI863192	PB1	Madagascar	2016-Aug-08	EPI_ISL_238808	B/Antananarivo/3664/2016	Institut Pasteur de Madagascar	Centers for Disease Control and Prevention
EPI863193	NA	Madagascar	2016-Aug-08	EPI_ISL_238808	B/Antananarivo/3664/2016	Institut Pasteur de Madagascar	Centers for Disease Control and Prevention
EPI863194	HA	Madagascar	2016-Aug-08	EPI_ISL_238808	B/Antananarivo/3664/2016	Institut Pasteur de Madagascar	Centers for Disease Control and Prevention
EPI843810	NP	Congo, the Democatic Republic of	2016-Apr-06	EPI_ISL_235509	B/Congo/0620/2016	INRB Service de Virologie	Centers for Disease Control and Prevention
EPI843811	NS	Congo, the Democatic Republic of	2016-Apr-06	EPI_ISL_235509	B/Congo/0620/2016	INRB Service de Virologie	Centers for Disease Control and Prevention
EPI843812	MP	Congo, the Democatic Republic of	2016-Apr-06	EPI_ISL_235509	B/Congo/0620/2016	INRB Service de Virologie	Centers for Disease Control and Prevention
EPI843813	PA	Congo, the Democatic Republic of	2016-Apr-06	EPI_ISL_235509	B/Congo/0620/2016	INRB Service de Virologie	Centers for Disease Control and Prevention
EPI843814	PB2	Congo, the Democatic Republic of	2016-Apr-06	EPI_ISL_235509	B/Congo/0620/2016	INRB Service de Virologie	Centers for Disease Control and Prevention
EPI843815	PB1	Congo, the Democatic Republic of	2016-Apr-06	EPI_ISL_235509	B/Congo/0620/2016	INRB Service de Virologie	Centers for Disease Control and Prevention
EPI843816	NA	Congo, the Democatic Republic of	2016-Apr-06	EPI_ISL_235509	B/Congo/0620/2016	INRB Service de Virologie	Centers for Disease Control and Prevention
EPI843817	HA	Congo, the Democatic Republic of	2016-Apr-06	EPI_ISL_235509	B/Congo/0620/2016	INRB Service de Virologie	Centers for Disease Control and Prevention
EPI843818	NP	Congo, the Democatic Republic of	2016-Apr-13	EPI_ISL_235510	B/Congo/0654/2016	INRB Service de Virologie	Centers for Disease Control and Prevention
EPI843819	NS	Congo, the Democatic Republic of	2016-Apr-13	EPI_ISL_235510	B/Congo/0654/2016	INRB Service de Virologie	Centers for Disease Control and Prevention
EPI843820	MP	Congo, the Democatic Republic of	2016-Apr-13	EPI_ISL_235510	B/Congo/0654/2016	INRB Service de Virologie	Centers for Disease Control and Prevention
EPI843821	PA	Congo, the Democatic Republic of	2016-Apr-13	EPI_ISL_235510	B/Congo/0654/2016	INRB Service de Virologie	Centers for Disease Control and Prevention
EPI843822	PB2	Congo, the Democatic Republic of	2016-Apr-13	EPI_ISL_235510	B/Congo/0654/2016	INRB Service de Virologie	Centers for Disease Control and Prevention
EPI843823	PB1	Congo, the Democatic Republic of	2016-Apr-13	EPI_ISL_235510	B/Congo/0654/2016	INRB Service de Virologie	Centers for Disease Control and Prevention
EPI843824	NA	Congo, the Democatic Republic of	2016-Apr-13	EPI_ISL_235510	B/Congo/0654/2016	INRB Service de Virologie	Centers for Disease Control and Prevention
EPI843825	HA	Congo, the Democatic Republic of	2016-Apr-13	EPI_ISL_235510	B/Congo/0654/2016	INRB Service de Virologie	Centers for Disease Control and Prevention
EPI843826	NP	Congo, the Democatic Republic of	2016-Apr-28	EPI_ISL_235511	B/Congo/0715/2016	INRB Service de Virologie	Centers for Disease Control and Prevention
EPI843827	NS	Congo, the Democatic Republic of	2016-Apr-28	EPI_ISL_235511	B/Congo/0715/2016	INRB Service de Virologie	Centers for Disease Control and Prevention
EPI843828	MP	Congo, the Democatic Republic of	2016-Apr-28	EPI_ISL_235511	B/Congo/0715/2016	INRB Service de Virologie	Centers for Disease Control and Prevention
EPI843829	PA	Congo, the Democatic Republic of	2016-Apr-28	EPI_ISL_235511	B/Congo/0715/2016	INRB Service de Virologie	Centers for Disease Control and Prevention
EPI843830	PB2	Congo, the Democatic Republic of	2016-Apr-28	EPI_ISL_235511	B/Congo/0715/2016	INRB Service de Virologie	Centers for Disease Control and Prevention
EPI843831	PB1	Congo, the Democatic Republic of	2016-Apr-28	EPI_ISL_235511	B/Congo/0715/2016	INRB Service de Virologie	Centers for Disease Control and Prevention
EPI843832	NA	Congo, the Democatic Republic of	2016-Apr-28	EPI_ISL_235511	B/Congo/0715/2016	INRB Service de Virologie	Centers for Disease Control and Prevention
EPI843833	HA	Congo, the Democatic Republic of	2016-Apr-28	EPI_ISL_235511	B/Congo/0715/2016	INRB Service de Virologie	Centers for Disease Control and Prevention
EPI843841	HA	Congo, the Democatic Republic of	2016-Apr-28	EPI_ISL_235512	B/Congo/0718/2016	INRB Service de Virologie	Centers for Disease Control and Prevention
EPI843834	NP	Congo, the Democatic Republic of	2016-Apr-28	EPI_ISL_235512	B/Congo/0718/2016	INRB Service de Virologie	Centers for Disease Control and Prevention
EPI843835	NS	Congo, the Democatic Republic of	2016-Apr-28	EPI_ISL_235512	B/Congo/0718/2016	INRB Service de Virologie	Centers for Disease Control and Prevention
EPI843836	MP	Congo, the Democatic Republic of	2016-Apr-28	EPI_ISL_235512	B/Congo/0718/2016	INRB Service de Virologie	Centers for Disease Control and Prevention
EPI843837	PA	Congo, the Democatic Republic of	2016-Apr-28	EPI_ISL_235512	B/Congo/0718/2016	INRB Service de Virologie	Centers for Disease Control and Prevention
EPI843838	PB2	Congo, the Democatic Republic of	2016-Apr-28	EPI_ISL_235512	B/Congo/0718/2016	INRB Service de Virologie	Centers for Disease Control and Prevention
EPI843839	PB1	Congo, the Democatic Republic of	2016-Apr-28	EPI_ISL_235512	B/Congo/0718/2016	INRB Service de Virologie	Centers for Disease Control and Prevention
EPI843840	NA	Congo, the Democatic Republic of	2016-Apr-28	EPI_ISL_235512	B/Congo/0718/2016	INRB Service de Virologie	Centers for Disease Control and Prevention
EPI745028	NP	Congo, the Democatic Republic of	2015-Oct-09	EPI_ISL_218663	B/Congo/1906/2015	INRB Service de Virologie	Centers for Disease Control and Prevention
EPI745029	NS	Congo, the Democatic Republic of	2015-Oct-09	EPI_ISL_218663	B/Congo/1906/2015	INRB Service de Virologie	Centers for Disease Control and Prevention
EPI745030	MP	Congo, the Democatic Republic of	2015-Oct-09	EPI_ISL_218663	B/Congo/1906/2015	INRB Service de Virologie	Centers for Disease Control and Prevention
EPI745031	PA	Congo, the Democatic Republic of	2015-Oct-09	EPI_ISL_218663	B/Congo/1906/2015	INRB Service de Virologie	Centers for Disease Control and Prevention
EPI745032	PB2	Congo, the Democatic Republic of	2015-Oct-09	EPI_ISL_218663	B/Congo/1906/2015	INRB Service de Virologie	Centers for Disease Control and Prevention
EPI745033	PB1	Congo, the Democatic Republic of	2015-Oct-09	EPI_ISL_218663	B/Congo/1906/2015	INRB Service de Virologie	Centers for Disease Control and Prevention
EPI745034	NA	Congo, the Democatic Republic of	2015-Oct-09	EPI_ISL_218663	B/Congo/1906/2015	INRB Service de Virologie	Centers for Disease Control and Prevention
EPI745035	HA	Congo, the Democatic Republic of	2015-Oct-09	EPI_ISL_218663	B/Congo/1906/2015	INRB Service de Virologie	Centers for Disease Control and Prevention
EPI745036	NP	Congo, the Democatic Republic of	2015-Nov-04	EPI_ISL_218664	B/Congo/2136/2015	INRB Service de Virologie	Centers for Disease Control and Prevention
EPI745037	NS	Congo, the Democatic Republic of	2015-Nov-04	EPI_ISL_218664	B/Congo/2136/2015	INRB Service de Virologie	Centers for Disease Control and Prevention
EPI745038	MP	Congo, the Democatic Republic of	2015-Nov-04	EPI_ISL_218664	B/Congo/2136/2015	INRB Service de Virologie	Centers for Disease Control and Prevention
EPI745039	PA	Congo, the Democatic Republic of	2015-Nov-04	EPI_ISL_218664	B/Congo/2136/2015	INRB Service de Virologie	Centers for Disease Control and Prevention
EPI745040	PB2	Congo, the Democatic Republic of	2015-Nov-04	EPI_ISL_218664	B/Congo/2136/2015	INRB Service de Virologie	Centers for Disease Control and Prevention
EPI745041	PB1	Congo, the Democatic Republic of	2015-Nov-04	EPI_ISL_218664	B/Congo/2136/2015	INRB Service de Virologie	Centers for Disease Control and Prevention
EPI745042	NA	Congo, the Democatic Republic of	2015-Nov-04	EPI_ISL_218664	B/Congo/2136/2015	INRB Service de Virologie	Centers for Disease Control and Prevention
EPI745043	HA	Congo, the Democatic Republic of	2015-Nov-04	EPI_ISL_218664	B/Congo/2136/2015	INRB Service de Virologie	Centers for Disease Control and Prevention
EPI708744	PB2	Congo, the Democatic Republic of	2015-Dec-19	EPI_ISL_211596	B/Congo/2335/2015	INRB Service de Virologie	Centers for Disease Control and Prevention
EPI708742	MP	Congo, the Democatic Republic of	2015-Dec-19	EPI_ISL_211596	B/Congo/2335/2015	INRB Service de Virologie	Centers for Disease Control and Prevention
EPI708743	PA	Congo, the Democatic Republic of	2015-Dec-19	EPI_ISL_211596	B/Congo/2335/2015	INRB Service de Virologie	Centers for Disease Control and Prevention
EPI708745	PB1	Congo, the Democatic Republic of	2015-Dec-19	EPI_ISL_211596	B/Congo/2335/2015	INRB Service de Virologie	Centers for Disease Control and Prevention
EPI708746	NA	Congo, the Democatic Republic of	2015-Dec-19	EPI_ISL_211596	B/Congo/2335/2015	INRB Service de Virologie	Centers for Disease Control and Prevention
EPI708747	HA	Congo, the Democatic Republic of	2015-Dec-19	EPI_ISL_211596	B/Congo/2335/2015	INRB Service de Virologie	Centers for Disease Control and Prevention
EPI708740	NP	Congo, the Democatic Republic of	2015-Dec-19	EPI_ISL_211596	B/Congo/2335/2015	INRB Service de Virologie	Centers for Disease Control and Prevention
EPI708741	NS	Congo, the Democatic Republic of	2015-Dec-19	EPI_ISL_211596	B/Congo/2335/2015	INRB Service de Virologie	Centers for Disease Control and Prevention
EPI708748	NP	Congo, the Democatic Republic of	2015-Dec-19	EPI_ISL_211597	B/Congo/2338/2015	INRB Service de Virologie	Centers for Disease Control and Prevention
EPI708749	NS	Congo, the Democatic Republic of	2015-Dec-19	EPI_ISL_211597	B/Congo/2338/2015	INRB Service de Virologie	Centers for Disease Control and Prevention
EPI708752	PB2	Congo, the Democatic Republic of	2015-Dec-19	EPI_ISL_211597	B/Congo/2338/2015	INRB Service de Virologie	Centers for Disease Control and Prevention
EPI708750	MP	Congo, the Democatic Republic of	2015-Dec-19	EPI_ISL_211597	B/Congo/2338/2015	INRB Service de Virologie	Centers for Disease Control and Prevention
EPI708751	PA	Congo, the Democatic Republic of	2015-Dec-19	EPI_ISL_211597	B/Congo/2338/2015	INRB Service de Virologie	Centers for Disease Control and Prevention
EPI708753	PB1	Congo, the Democatic Republic of	2015-Dec-19	EPI_ISL_211597	B/Congo/2338/2015	INRB Service de Virologie	Centers for Disease Control and Prevention
EPI708754	NA	Congo, the Democatic Republic of	2015-Dec-19	EPI_ISL_211597	B/Congo/2338/2015	INRB Service de Virologie	Centers for Disease Control and Prevention
EPI708755	HA	Congo, the Democatic Republic of	2015-Dec-19	EPI_ISL_211597	B/Congo/2338/2015	INRB Service de Virologie	Centers for Disease Control and Prevention
EPI708756	NP	Congo, the Democatic Republic of	2015-Dec-24	EPI_ISL_211598	B/Congo/2364/2015	INRB Service de Virologie	Centers for Disease Control and Prevention
EPI708757	NS	Congo, the Democatic Republic of	2015-Dec-24	EPI_ISL_211598	B/Congo/2364/2015	INRB Service de Virologie	Centers for Disease Control and Prevention
EPI708760	PB2	Congo, the Democatic Republic of	2015-Dec-24	EPI_ISL_211598	B/Congo/2364/2015	INRB Service de Virologie	Centers for Disease Control and Prevention
EPI708758	MP	Congo, the Democatic Republic of	2015-Dec-24	EPI_ISL_211598	B/Congo/2364/2015	INRB Service de Virologie	Centers for Disease Control and Prevention
EPI708759	PA	Congo, the Democatic Republic of	2015-Dec-24	EPI_ISL_211598	B/Congo/2364/2015	INRB Service de Virologie	Centers for Disease Control and Prevention
EPI708761	PB1	Congo, the Democatic Republic of	2015-Dec-24	EPI_ISL_211598	B/Congo/2364/2015	INRB Service de Virologie	Centers for Disease Control and Prevention
EPI708762	NA	Congo, the Democatic Republic of	2015-Dec-24	EPI_ISL_211598	B/Congo/2364/2015	INRB Service de Virologie	Centers for Disease Control and Prevention
EPI708763	HA	Congo, the Democatic Republic of	2015-Dec-24	EPI_ISL_211598	B/Congo/2364/2015	INRB Service de Virologie	Centers for Disease Control and Prevention
EPI708764	NP	Congo, the Democatic Republic of	2015-Dec-24	EPI_ISL_211599	B/Congo/2365/2015	INRB Service de Virologie	Centers for Disease Control and Prevention
EPI708765	NS	Congo, the Democatic Republic of	2015-Dec-24	EPI_ISL_211599	B/Congo/2365/2015	INRB Service de Virologie	Centers for Disease Control and Prevention
EPI708768	PB2	Congo, the Democatic Republic of	2015-Dec-24	EPI_ISL_211599	B/Congo/2365/2015	INRB Service de Virologie	Centers for Disease Control and Prevention
EPI708766	MP	Congo, the Democatic Republic of	2015-Dec-24	EPI_ISL_211599	B/Congo/2365/2015	INRB Service de Virologie	Centers for Disease Control and Prevention
EPI708767	PA	Congo, the Democatic Republic of	2015-Dec-24	EPI_ISL_211599	B/Congo/2365/2015	INRB Service de Virologie	Centers for Disease Control and Prevention
EPI708769	PB1	Congo, the Democatic Republic of	2015-Dec-24	EPI_ISL_211599	B/Congo/2365/2015	INRB Service de Virologie	Centers for Disease Control and Prevention
EPI708770	NA	Congo, the Democatic Republic of	2015-Dec-24	EPI_ISL_211599	B/Congo/2365/2015	INRB Service de Virologie	Centers for Disease Control and Prevention
EPI708771	HA	Congo, the Democatic Republic of	2015-Dec-24	EPI_ISL_211599	B/Congo/2365/2015	INRB Service de Virologie	Centers for Disease Control and Prevention
EPI708772	NP	Congo, the Democatic Republic of	2015-Dec-24	EPI_ISL_211600	B/Congo/2367/2015	INRB Service de Virologie	Centers for Disease Control and Prevention
EPI708773	NS	Congo, the Democatic Republic of	2015-Dec-24	EPI_ISL_211600	B/Congo/2367/2015	INRB Service de Virologie	Centers for Disease Control and Prevention
EPI708776	PB2	Congo, the Democatic Republic of	2015-Dec-24	EPI_ISL_211600	B/Congo/2367/2015	INRB Service de Virologie	Centers for Disease Control and Prevention
EPI708774	MP	Congo, the Democatic Republic of	2015-Dec-24	EPI_ISL_211600	B/Congo/2367/2015	INRB Service de Virologie	Centers for Disease Control and Prevention
EPI708775	PA	Congo, the Democatic Republic of	2015-Dec-24	EPI_ISL_211600	B/Congo/2367/2015	INRB Service de Virologie	Centers for Disease Control and Prevention
EPI708777	PB1	Congo, the Democatic Republic of	2015-Dec-24	EPI_ISL_211600	B/Congo/2367/2015	INRB Service de Virologie	Centers for Disease Control and Prevention
EPI708778	NA	Congo, the Democatic Republic of	2015-Dec-24	EPI_ISL_211600	B/Congo/2367/2015	INRB Service de Virologie	Centers for Disease Control and Prevention
EPI708779	HA	Congo, the Democatic Republic of	2015-Dec-24	EPI_ISL_211600	B/Congo/2367/2015	INRB Service de Virologie	Centers for Disease Control and Prevention
EPI565206	PB2	Ethiopia	2014-Oct-14	EPI_ISL_172682	B/Ethiopia/523/2014	Ethiopian Health and Nutrition Research Institute (EHNRI)	Centers for Disease Control and Prevention
EPI565207	PB1	Ethiopia	2014-Oct-14	EPI_ISL_172682	B/Ethiopia/523/2014	Ethiopian Health and Nutrition Research Institute (EHNRI)	Centers for Disease Control and Prevention
EPI565204	NP	Ethiopia	2014-Oct-14	EPI_ISL_172682	B/Ethiopia/523/2014	Ethiopian Health and Nutrition Research Institute (EHNRI)	Centers for Disease Control and Prevention
EPI565205	PA	Ethiopia	2014-Oct-14	EPI_ISL_172682	B/Ethiopia/523/2014	Ethiopian Health and Nutrition Research Institute (EHNRI)	Centers for Disease Control and Prevention
EPI565208	NA	Ethiopia	2014-Oct-14	EPI_ISL_172682	B/Ethiopia/523/2014	Ethiopian Health and Nutrition Research Institute (EHNRI)	Centers for Disease Control and Prevention
EPI565209	HA	Ethiopia	2014-Oct-14	EPI_ISL_172682	B/Ethiopia/523/2014	Ethiopian Health and Nutrition Research Institute (EHNRI)	Centers for Disease Control and Prevention
EPI577004	NS	Ethiopia	2014-Oct-14	EPI_ISL_172682	B/Ethiopia/523/2014	Ethiopian Health and Nutrition Research Institute (EHNRI)	Centers for Disease Control and Prevention
EPI620356	MP	Ethiopia	2014-Oct-14	EPI_ISL_172682	B/Ethiopia/523/2014	Ethiopian Health and Nutrition Research Institute (EHNRI)	Centers for Disease Control and Prevention
EPI1009633	MP	Kenya	2016-Oct-15	EPI_ISL_266855	B/Kenya/110/2016	CDC-Kenya	Centers for Disease Control and Prevention
EPI1009634	PA	Kenya	2016-Oct-15	EPI_ISL_266855	B/Kenya/110/2016	CDC-Kenya	Centers for Disease Control and Prevention
EPI1009635	PB2	Kenya	2016-Oct-15	EPI_ISL_266855	B/Kenya/110/2016	CDC-Kenya	Centers for Disease Control and Prevention
EPI1009636	PB1	Kenya	2016-Oct-15	EPI_ISL_266855	B/Kenya/110/2016	CDC-Kenya	Centers for Disease Control and Prevention
EPI1009637	NA	Kenya	2016-Oct-15	EPI_ISL_266855	B/Kenya/110/2016	CDC-Kenya	Centers for Disease Control and Prevention
EPI1009631	NP	Kenya	2016-Oct-15	EPI_ISL_266855	B/Kenya/110/2016	CDC-Kenya	Centers for Disease Control and Prevention
EPI1009632	NS	Kenya	2016-Oct-15	EPI_ISL_266855	B/Kenya/110/2016	CDC-Kenya	Centers for Disease Control and Prevention
EPI1009638	HA	Kenya	2016-Oct-15	EPI_ISL_266855	B/Kenya/110/2016	CDC-Kenya	Centers for Disease Control and Prevention
EPI908395	HA	Kenya	2016-Nov-12	EPI_ISL_247588	B/Kenya/111/2016	CDC-Kenya	Centers for Disease Control and Prevention
EPI908388	NP	Kenya	2016-Nov-12	EPI_ISL_247588	B/Kenya/111/2016	CDC-Kenya	Centers for Disease Control and Prevention
EPI908389	NS	Kenya	2016-Nov-12	EPI_ISL_247588	B/Kenya/111/2016	CDC-Kenya	Centers for Disease Control and Prevention
EPI908390	MP	Kenya	2016-Nov-12	EPI_ISL_247588	B/Kenya/111/2016	CDC-Kenya	Centers for Disease Control and Prevention
EPI908391	PA	Kenya	2016-Nov-12	EPI_ISL_247588	B/Kenya/111/2016	CDC-Kenya	Centers for Disease Control and Prevention
EPI908392	PB2	Kenya	2016-Nov-12	EPI_ISL_247588	B/Kenya/111/2016	CDC-Kenya	Centers for Disease Control and Prevention
EPI908393	PB1	Kenya	2016-Nov-12	EPI_ISL_247588	B/Kenya/111/2016	CDC-Kenya	Centers for Disease Control and Prevention
EPI908394	NA	Kenya	2016-Nov-12	EPI_ISL_247588	B/Kenya/111/2016	CDC-Kenya	Centers for Disease Control and Prevention
EPI908396	NP	Kenya	2016-Oct-15	EPI_ISL_247589	B/Kenya/112/2016	CDC-Kenya	Centers for Disease Control and Prevention
EPI908397	NS	Kenya	2016-Oct-15	EPI_ISL_247589	B/Kenya/112/2016	CDC-Kenya	Centers for Disease Control and Prevention
EPI908398	MP	Kenya	2016-Oct-15	EPI_ISL_247589	B/Kenya/112/2016	CDC-Kenya	Centers for Disease Control and Prevention
EPI908399	PA	Kenya	2016-Oct-15	EPI_ISL_247589	B/Kenya/112/2016	CDC-Kenya	Centers for Disease Control and Prevention
EPI908400	PB2	Kenya	2016-Oct-15	EPI_ISL_247589	B/Kenya/112/2016	CDC-Kenya	Centers for Disease Control and Prevention
EPI908401	PB1	Kenya	2016-Oct-15	EPI_ISL_247589	B/Kenya/112/2016	CDC-Kenya	Centers for Disease Control and Prevention
EPI908402	NA	Kenya	2016-Oct-15	EPI_ISL_247589	B/Kenya/112/2016	CDC-Kenya	Centers for Disease Control and Prevention
EPI908403	HA	Kenya	2016-Oct-15	EPI_ISL_247589	B/Kenya/112/2016	CDC-Kenya	Centers for Disease Control and Prevention
EPI863240	NP	Madagascar	2016-Aug-10	EPI_ISL_238815	B/Mahajanga/4348/2016	Institut Pasteur de Madagascar	Centers for Disease Control and Prevention
EPI863241	NS	Madagascar	2016-Aug-10	EPI_ISL_238815	B/Mahajanga/4348/2016	Institut Pasteur de Madagascar	Centers for Disease Control and Prevention
EPI863242	MP	Madagascar	2016-Aug-10	EPI_ISL_238815	B/Mahajanga/4348/2016	Institut Pasteur de Madagascar	Centers for Disease Control and Prevention
EPI863243	PA	Madagascar	2016-Aug-10	EPI_ISL_238815	B/Mahajanga/4348/2016	Institut Pasteur de Madagascar	Centers for Disease Control and Prevention
EPI863244	PB2	Madagascar	2016-Aug-10	EPI_ISL_238815	B/Mahajanga/4348/2016	Institut Pasteur de Madagascar	Centers for Disease Control and Prevention
EPI863245	PB1	Madagascar	2016-Aug-10	EPI_ISL_238815	B/Mahajanga/4348/2016	Institut Pasteur de Madagascar	Centers for Disease Control and Prevention
EPI863246	NA	Madagascar	2016-Aug-10	EPI_ISL_238815	B/Mahajanga/4348/2016	Institut Pasteur de Madagascar	Centers for Disease Control and Prevention
EPI863247	HA	Madagascar	2016-Aug-10	EPI_ISL_238815	B/Mahajanga/4348/2016	Institut Pasteur de Madagascar	Centers for Disease Control and Prevention
EPI908057	NP	Madagascar	2016-Aug-10	EPI_ISL_247543	B/Mahajanga/4348/2016	Institut Pasteur de Madagascar	Centers for Disease Control and Prevention
EPI908058	NS	Madagascar	2016-Aug-10	EPI_ISL_247543	B/Mahajanga/4348/2016	Institut Pasteur de Madagascar	Centers for Disease Control and Prevention
EPI908059	MP	Madagascar	2016-Aug-10	EPI_ISL_247543	B/Mahajanga/4348/2016	Institut Pasteur de Madagascar	Centers for Disease Control and Prevention
EPI908060	PA	Madagascar	2016-Aug-10	EPI_ISL_247543	B/Mahajanga/4348/2016	Institut Pasteur de Madagascar	Centers for Disease Control and Prevention
EPI908061	PB2	Madagascar	2016-Aug-10	EPI_ISL_247543	B/Mahajanga/4348/2016	Institut Pasteur de Madagascar	Centers for Disease Control and Prevention
EPI908062	PB1	Madagascar	2016-Aug-10	EPI_ISL_247543	B/Mahajanga/4348/2016	Institut Pasteur de Madagascar	Centers for Disease Control and Prevention
EPI908063	NA	Madagascar	2016-Aug-10	EPI_ISL_247543	B/Mahajanga/4348/2016	Institut Pasteur de Madagascar	Centers for Disease Control and Prevention
EPI908064	HA	Madagascar	2016-Aug-10	EPI_ISL_247543	B/Mahajanga/4348/2016	Institut Pasteur de Madagascar	Centers for Disease Control and Prevention
EPI840648	NP	Mali	2016-Mar-23	EPI_ISL_234997	B/Mali/022/2016	NIC Lab CVD-MALI	Centers for Disease Control and Prevention
EPI840649	NS	Mali	2016-Mar-23	EPI_ISL_234997	B/Mali/022/2016	NIC Lab CVD-MALI	Centers for Disease Control and Prevention
EPI840650	MP	Mali	2016-Mar-23	EPI_ISL_234997	B/Mali/022/2016	NIC Lab CVD-MALI	Centers for Disease Control and Prevention
EPI840651	PA	Mali	2016-Mar-23	EPI_ISL_234997	B/Mali/022/2016	NIC Lab CVD-MALI	Centers for Disease Control and Prevention
EPI840652	PB2	Mali	2016-Mar-23	EPI_ISL_234997	B/Mali/022/2016	NIC Lab CVD-MALI	Centers for Disease Control and Prevention
EPI840653	PB1	Mali	2016-Mar-23	EPI_ISL_234997	B/Mali/022/2016	NIC Lab CVD-MALI	Centers for Disease Control and Prevention
EPI840654	NA	Mali	2016-Mar-23	EPI_ISL_234997	B/Mali/022/2016	NIC Lab CVD-MALI	Centers for Disease Control and Prevention
EPI840655	HA	Mali	2016-Mar-23	EPI_ISL_234997	B/Mali/022/2016	NIC Lab CVD-MALI	Centers for Disease Control and Prevention
EPI826074	NP	Mali	2016-Mar-02	EPI_ISL_232275	B/Mali/031/2016	NIC Lab CVD-MALI	Centers for Disease Control and Prevention
EPI826075	NS	Mali	2016-Mar-02	EPI_ISL_232275	B/Mali/031/2016	NIC Lab CVD-MALI	Centers for Disease Control and Prevention
EPI826076	MP	Mali	2016-Mar-02	EPI_ISL_232275	B/Mali/031/2016	NIC Lab CVD-MALI	Centers for Disease Control and Prevention
EPI826077	PA	Mali	2016-Mar-02	EPI_ISL_232275	B/Mali/031/2016	NIC Lab CVD-MALI	Centers for Disease Control and Prevention
EPI826078	PB2	Mali	2016-Mar-02	EPI_ISL_232275	B/Mali/031/2016	NIC Lab CVD-MALI	Centers for Disease Control and Prevention
EPI826079	PB1	Mali	2016-Mar-02	EPI_ISL_232275	B/Mali/031/2016	NIC Lab CVD-MALI	Centers for Disease Control and Prevention
EPI826080	NA	Mali	2016-Mar-02	EPI_ISL_232275	B/Mali/031/2016	NIC Lab CVD-MALI	Centers for Disease Control and Prevention
EPI826081	HA	Mali	2016-Mar-02	EPI_ISL_232275	B/Mali/031/2016	NIC Lab CVD-MALI	Centers for Disease Control and Prevention
EPI826098	NP	Mali	2016-Mar-10	EPI_ISL_232278	B/Mali/036/2016	NIC Lab CVD-MALI	Centers for Disease Control and Prevention
EPI826099	NS	Mali	2016-Mar-10	EPI_ISL_232278	B/Mali/036/2016	NIC Lab CVD-MALI	Centers for Disease Control and Prevention
EPI826100	MP	Mali	2016-Mar-10	EPI_ISL_232278	B/Mali/036/2016	NIC Lab CVD-MALI	Centers for Disease Control and Prevention
EPI826101	PA	Mali	2016-Mar-10	EPI_ISL_232278	B/Mali/036/2016	NIC Lab CVD-MALI	Centers for Disease Control and Prevention
EPI826102	PB2	Mali	2016-Mar-10	EPI_ISL_232278	B/Mali/036/2016	NIC Lab CVD-MALI	Centers for Disease Control and Prevention
EPI826103	PB1	Mali	2016-Mar-10	EPI_ISL_232278	B/Mali/036/2016	NIC Lab CVD-MALI	Centers for Disease Control and Prevention
EPI826104	NA	Mali	2016-Mar-10	EPI_ISL_232278	B/Mali/036/2016	NIC Lab CVD-MALI	Centers for Disease Control and Prevention
EPI826105	HA	Mali	2016-Mar-10	EPI_ISL_232278	B/Mali/036/2016	NIC Lab CVD-MALI	Centers for Disease Control and Prevention
EPI826066	NP	Mali	2016-Feb-22	EPI_ISL_232274	B/Mali/039/2016	NIC Lab CVD-MALI	Centers for Disease Control and Prevention
EPI826067	NS	Mali	2016-Feb-22	EPI_ISL_232274	B/Mali/039/2016	NIC Lab CVD-MALI	Centers for Disease Control and Prevention
EPI826068	MP	Mali	2016-Feb-22	EPI_ISL_232274	B/Mali/039/2016	NIC Lab CVD-MALI	Centers for Disease Control and Prevention
EPI826069	PA	Mali	2016-Feb-22	EPI_ISL_232274	B/Mali/039/2016	NIC Lab CVD-MALI	Centers for Disease Control and Prevention
EPI826070	PB2	Mali	2016-Feb-22	EPI_ISL_232274	B/Mali/039/2016	NIC Lab CVD-MALI	Centers for Disease Control and Prevention
EPI826071	PB1	Mali	2016-Feb-22	EPI_ISL_232274	B/Mali/039/2016	NIC Lab CVD-MALI	Centers for Disease Control and Prevention
EPI826072	NA	Mali	2016-Feb-22	EPI_ISL_232274	B/Mali/039/2016	NIC Lab CVD-MALI	Centers for Disease Control and Prevention
EPI826073	HA	Mali	2016-Feb-22	EPI_ISL_232274	B/Mali/039/2016	NIC Lab CVD-MALI	Centers for Disease Control and Prevention
EPI826106	NP	Mali	2016-Mar-09	EPI_ISL_232279	B/Mali/045/2016	NIC Lab CVD-MALI	Centers for Disease Control and Prevention
EPI826107	NS	Mali	2016-Mar-09	EPI_ISL_232279	B/Mali/045/2016	NIC Lab CVD-MALI	Centers for Disease Control and Prevention
EPI826108	MP	Mali	2016-Mar-09	EPI_ISL_232279	B/Mali/045/2016	NIC Lab CVD-MALI	Centers for Disease Control and Prevention
EPI826109	PA	Mali	2016-Mar-09	EPI_ISL_232279	B/Mali/045/2016	NIC Lab CVD-MALI	Centers for Disease Control and Prevention
EPI826110	PB2	Mali	2016-Mar-09	EPI_ISL_232279	B/Mali/045/2016	NIC Lab CVD-MALI	Centers for Disease Control and Prevention
EPI826111	PB1	Mali	2016-Mar-09	EPI_ISL_232279	B/Mali/045/2016	NIC Lab CVD-MALI	Centers for Disease Control and Prevention
EPI826112	NA	Mali	2016-Mar-09	EPI_ISL_232279	B/Mali/045/2016	NIC Lab CVD-MALI	Centers for Disease Control and Prevention
EPI826113	HA	Mali	2016-Mar-09	EPI_ISL_232279	B/Mali/045/2016	NIC Lab CVD-MALI	Centers for Disease Control and Prevention
EPI831335	NP	Mali	2016-Apr-04	EPI_ISL_233192	B/Mali/056/2016	NIC Lab CVD-MALI	Centers for Disease Control and Prevention
EPI831336	NS	Mali	2016-Apr-04	EPI_ISL_233192	B/Mali/056/2016	NIC Lab CVD-MALI	Centers for Disease Control and Prevention
EPI831337	MP	Mali	2016-Apr-04	EPI_ISL_233192	B/Mali/056/2016	NIC Lab CVD-MALI	Centers for Disease Control and Prevention
EPI831338	PA	Mali	2016-Apr-04	EPI_ISL_233192	B/Mali/056/2016	NIC Lab CVD-MALI	Centers for Disease Control and Prevention
EPI831339	PB2	Mali	2016-Apr-04	EPI_ISL_233192	B/Mali/056/2016	NIC Lab CVD-MALI	Centers for Disease Control and Prevention
EPI831340	PB1	Mali	2016-Apr-04	EPI_ISL_233192	B/Mali/056/2016	NIC Lab CVD-MALI	Centers for Disease Control and Prevention
EPI831341	NA	Mali	2016-Apr-04	EPI_ISL_233192	B/Mali/056/2016	NIC Lab CVD-MALI	Centers for Disease Control and Prevention
EPI831342	HA	Mali	2016-Apr-04	EPI_ISL_233192	B/Mali/056/2016	NIC Lab CVD-MALI	Centers for Disease Control and Prevention
EPI840656	NP	Mali	2016-Apr-05	EPI_ISL_234998	B/Mali/058/2016	NIC Lab CVD-MALI	Centers for Disease Control and Prevention
EPI840657	NS	Mali	2016-Apr-05	EPI_ISL_234998	B/Mali/058/2016	NIC Lab CVD-MALI	Centers for Disease Control and Prevention
EPI840658	MP	Mali	2016-Apr-05	EPI_ISL_234998	B/Mali/058/2016	NIC Lab CVD-MALI	Centers for Disease Control and Prevention
EPI840659	PA	Mali	2016-Apr-05	EPI_ISL_234998	B/Mali/058/2016	NIC Lab CVD-MALI	Centers for Disease Control and Prevention
EPI840660	PB2	Mali	2016-Apr-05	EPI_ISL_234998	B/Mali/058/2016	NIC Lab CVD-MALI	Centers for Disease Control and Prevention
EPI840661	PB1	Mali	2016-Apr-05	EPI_ISL_234998	B/Mali/058/2016	NIC Lab CVD-MALI	Centers for Disease Control and Prevention
EPI840662	NA	Mali	2016-Apr-05	EPI_ISL_234998	B/Mali/058/2016	NIC Lab CVD-MALI	Centers for Disease Control and Prevention
EPI840663	HA	Mali	2016-Apr-05	EPI_ISL_234998	B/Mali/058/2016	NIC Lab CVD-MALI	Centers for Disease Control and Prevention
EPI840664	NP	Mali	2016-Apr-05	EPI_ISL_234999	B/Mali/059/2016	NIC Lab CVD-MALI	Centers for Disease Control and Prevention
EPI840665	NS	Mali	2016-Apr-05	EPI_ISL_234999	B/Mali/059/2016	NIC Lab CVD-MALI	Centers for Disease Control and Prevention
EPI840666	MP	Mali	2016-Apr-05	EPI_ISL_234999	B/Mali/059/2016	NIC Lab CVD-MALI	Centers for Disease Control and Prevention
EPI840667	PA	Mali	2016-Apr-05	EPI_ISL_234999	B/Mali/059/2016	NIC Lab CVD-MALI	Centers for Disease Control and Prevention
EPI840668	PB2	Mali	2016-Apr-05	EPI_ISL_234999	B/Mali/059/2016	NIC Lab CVD-MALI	Centers for Disease Control and Prevention
EPI840669	PB1	Mali	2016-Apr-05	EPI_ISL_234999	B/Mali/059/2016	NIC Lab CVD-MALI	Centers for Disease Control and Prevention
EPI840670	NA	Mali	2016-Apr-05	EPI_ISL_234999	B/Mali/059/2016	NIC Lab CVD-MALI	Centers for Disease Control and Prevention
EPI840671	HA	Mali	2016-Apr-05	EPI_ISL_234999	B/Mali/059/2016	NIC Lab CVD-MALI	Centers for Disease Control and Prevention
EPI826058	NP	Mali	2016-Feb-22	EPI_ISL_232273	B/Mali/075/2016	NIC Lab CVD-MALI	Centers for Disease Control and Prevention
EPI826059	NS	Mali	2016-Feb-22	EPI_ISL_232273	B/Mali/075/2016	NIC Lab CVD-MALI	Centers for Disease Control and Prevention
EPI826060	MP	Mali	2016-Feb-22	EPI_ISL_232273	B/Mali/075/2016	NIC Lab CVD-MALI	Centers for Disease Control and Prevention
EPI826061	PA	Mali	2016-Feb-22	EPI_ISL_232273	B/Mali/075/2016	NIC Lab CVD-MALI	Centers for Disease Control and Prevention
EPI826062	PB2	Mali	2016-Feb-22	EPI_ISL_232273	B/Mali/075/2016	NIC Lab CVD-MALI	Centers for Disease Control and Prevention
EPI826063	PB1	Mali	2016-Feb-22	EPI_ISL_232273	B/Mali/075/2016	NIC Lab CVD-MALI	Centers for Disease Control and Prevention
EPI826064	NA	Mali	2016-Feb-22	EPI_ISL_232273	B/Mali/075/2016	NIC Lab CVD-MALI	Centers for Disease Control and Prevention
EPI826065	HA	Mali	2016-Feb-22	EPI_ISL_232273	B/Mali/075/2016	NIC Lab CVD-MALI	Centers for Disease Control and Prevention
EPI826084	MP	Mali	2016-Mar-08	EPI_ISL_232276	B/Mali/103/2016	NIC Lab CVD-MALI	Centers for Disease Control and Prevention
EPI826085	PA	Mali	2016-Mar-08	EPI_ISL_232276	B/Mali/103/2016	NIC Lab CVD-MALI	Centers for Disease Control and Prevention
EPI826086	PB2	Mali	2016-Mar-08	EPI_ISL_232276	B/Mali/103/2016	NIC Lab CVD-MALI	Centers for Disease Control and Prevention
EPI826087	PB1	Mali	2016-Mar-08	EPI_ISL_232276	B/Mali/103/2016	NIC Lab CVD-MALI	Centers for Disease Control and Prevention
EPI826088	NA	Mali	2016-Mar-08	EPI_ISL_232276	B/Mali/103/2016	NIC Lab CVD-MALI	Centers for Disease Control and Prevention
EPI826089	HA	Mali	2016-Mar-08	EPI_ISL_232276	B/Mali/103/2016	NIC Lab CVD-MALI	Centers for Disease Control and Prevention
EPI826082	NP	Mali	2016-Mar-08	EPI_ISL_232276	B/Mali/103/2016	NIC Lab CVD-MALI	Centers for Disease Control and Prevention
EPI826083	NS	Mali	2016-Mar-08	EPI_ISL_232276	B/Mali/103/2016	NIC Lab CVD-MALI	Centers for Disease Control and Prevention
EPI826090	NP	Mali	2016-Mar-09	EPI_ISL_232277	B/Mali/104/2016	NIC Lab CVD-MALI	Centers for Disease Control and Prevention
EPI826091	NS	Mali	2016-Mar-09	EPI_ISL_232277	B/Mali/104/2016	NIC Lab CVD-MALI	Centers for Disease Control and Prevention
EPI826092	MP	Mali	2016-Mar-09	EPI_ISL_232277	B/Mali/104/2016	NIC Lab CVD-MALI	Centers for Disease Control and Prevention
EPI826093	PA	Mali	2016-Mar-09	EPI_ISL_232277	B/Mali/104/2016	NIC Lab CVD-MALI	Centers for Disease Control and Prevention
EPI826094	PB2	Mali	2016-Mar-09	EPI_ISL_232277	B/Mali/104/2016	NIC Lab CVD-MALI	Centers for Disease Control and Prevention
EPI826095	PB1	Mali	2016-Mar-09	EPI_ISL_232277	B/Mali/104/2016	NIC Lab CVD-MALI	Centers for Disease Control and Prevention
EPI826096	NA	Mali	2016-Mar-09	EPI_ISL_232277	B/Mali/104/2016	NIC Lab CVD-MALI	Centers for Disease Control and Prevention
EPI826097	HA	Mali	2016-Mar-09	EPI_ISL_232277	B/Mali/104/2016	NIC Lab CVD-MALI	Centers for Disease Control and Prevention
EPI840672	NP	Mali	2016-Mar-14	EPI_ISL_235000	B/Mali/108/2016	NIC Lab CVD-MALI	Centers for Disease Control and Prevention
EPI840673	NS	Mali	2016-Mar-14	EPI_ISL_235000	B/Mali/108/2016	NIC Lab CVD-MALI	Centers for Disease Control and Prevention
EPI840674	MP	Mali	2016-Mar-14	EPI_ISL_235000	B/Mali/108/2016	NIC Lab CVD-MALI	Centers for Disease Control and Prevention
EPI840675	PA	Mali	2016-Mar-14	EPI_ISL_235000	B/Mali/108/2016	NIC Lab CVD-MALI	Centers for Disease Control and Prevention
EPI840676	PB2	Mali	2016-Mar-14	EPI_ISL_235000	B/Mali/108/2016	NIC Lab CVD-MALI	Centers for Disease Control and Prevention
EPI840677	PB1	Mali	2016-Mar-14	EPI_ISL_235000	B/Mali/108/2016	NIC Lab CVD-MALI	Centers for Disease Control and Prevention
EPI840678	NA	Mali	2016-Mar-14	EPI_ISL_235000	B/Mali/108/2016	NIC Lab CVD-MALI	Centers for Disease Control and Prevention
EPI840679	HA	Mali	2016-Mar-14	EPI_ISL_235000	B/Mali/108/2016	NIC Lab CVD-MALI	Centers for Disease Control and Prevention
EPI831327	NP	Mali	2016-Mar-16	EPI_ISL_233191	B/Mali/113/2016	NIC Lab CVD-MALI	Centers for Disease Control and Prevention
EPI831328	NS	Mali	2016-Mar-16	EPI_ISL_233191	B/Mali/113/2016	NIC Lab CVD-MALI	Centers for Disease Control and Prevention
EPI831329	MP	Mali	2016-Mar-16	EPI_ISL_233191	B/Mali/113/2016	NIC Lab CVD-MALI	Centers for Disease Control and Prevention
EPI831330	PA	Mali	2016-Mar-16	EPI_ISL_233191	B/Mali/113/2016	NIC Lab CVD-MALI	Centers for Disease Control and Prevention
EPI831331	PB2	Mali	2016-Mar-16	EPI_ISL_233191	B/Mali/113/2016	NIC Lab CVD-MALI	Centers for Disease Control and Prevention
EPI831332	PB1	Mali	2016-Mar-16	EPI_ISL_233191	B/Mali/113/2016	NIC Lab CVD-MALI	Centers for Disease Control and Prevention
EPI831333	NA	Mali	2016-Mar-16	EPI_ISL_233191	B/Mali/113/2016	NIC Lab CVD-MALI	Centers for Disease Control and Prevention
EPI831334	HA	Mali	2016-Mar-16	EPI_ISL_233191	B/Mali/113/2016	NIC Lab CVD-MALI	Centers for Disease Control and Prevention
EPI840680	NP	Mali	2016-Mar-24	EPI_ISL_235001	B/Mali/120/2016	NIC Lab CVD-MALI	Centers for Disease Control and Prevention
EPI840681	NS	Mali	2016-Mar-24	EPI_ISL_235001	B/Mali/120/2016	NIC Lab CVD-MALI	Centers for Disease Control and Prevention
EPI840682	MP	Mali	2016-Mar-24	EPI_ISL_235001	B/Mali/120/2016	NIC Lab CVD-MALI	Centers for Disease Control and Prevention
EPI840683	PA	Mali	2016-Mar-24	EPI_ISL_235001	B/Mali/120/2016	NIC Lab CVD-MALI	Centers for Disease Control and Prevention
EPI840684	PB2	Mali	2016-Mar-24	EPI_ISL_235001	B/Mali/120/2016	NIC Lab CVD-MALI	Centers for Disease Control and Prevention
EPI840685	PB1	Mali	2016-Mar-24	EPI_ISL_235001	B/Mali/120/2016	NIC Lab CVD-MALI	Centers for Disease Control and Prevention
EPI840686	NA	Mali	2016-Mar-24	EPI_ISL_235001	B/Mali/120/2016	NIC Lab CVD-MALI	Centers for Disease Control and Prevention
EPI840687	HA	Mali	2016-Mar-24	EPI_ISL_235001	B/Mali/120/2016	NIC Lab CVD-MALI	Centers for Disease Control and Prevention
EPI840688	NP	Mali	2016-Apr-25	EPI_ISL_235002	B/Mali/168/2016	NIC Lab CVD-MALI	Centers for Disease Control and Prevention
EPI840689	NS	Mali	2016-Apr-25	EPI_ISL_235002	B/Mali/168/2016	NIC Lab CVD-MALI	Centers for Disease Control and Prevention
EPI840690	MP	Mali	2016-Apr-25	EPI_ISL_235002	B/Mali/168/2016	NIC Lab CVD-MALI	Centers for Disease Control and Prevention
EPI840691	PA	Mali	2016-Apr-25	EPI_ISL_235002	B/Mali/168/2016	NIC Lab CVD-MALI	Centers for Disease Control and Prevention
EPI840692	PB2	Mali	2016-Apr-25	EPI_ISL_235002	B/Mali/168/2016	NIC Lab CVD-MALI	Centers for Disease Control and Prevention
EPI840693	PB1	Mali	2016-Apr-25	EPI_ISL_235002	B/Mali/168/2016	NIC Lab CVD-MALI	Centers for Disease Control and Prevention
EPI840694	NA	Mali	2016-Apr-25	EPI_ISL_235002	B/Mali/168/2016	NIC Lab CVD-MALI	Centers for Disease Control and Prevention
EPI840695	HA	Mali	2016-Apr-25	EPI_ISL_235002	B/Mali/168/2016	NIC Lab CVD-MALI	Centers for Disease Control and Prevention
EPI863232	NP	Madagascar	2016-Aug-01	EPI_ISL_238814	B/Moramanga/4069/2016	Institut Pasteur de Madagascar	Centers for Disease Control and Prevention
EPI863233	NS	Madagascar	2016-Aug-01	EPI_ISL_238814	B/Moramanga/4069/2016	Institut Pasteur de Madagascar	Centers for Disease Control and Prevention
EPI863234	MP	Madagascar	2016-Aug-01	EPI_ISL_238814	B/Moramanga/4069/2016	Institut Pasteur de Madagascar	Centers for Disease Control and Prevention
EPI863235	PA	Madagascar	2016-Aug-01	EPI_ISL_238814	B/Moramanga/4069/2016	Institut Pasteur de Madagascar	Centers for Disease Control and Prevention
EPI863236	PB2	Madagascar	2016-Aug-01	EPI_ISL_238814	B/Moramanga/4069/2016	Institut Pasteur de Madagascar	Centers for Disease Control and Prevention
EPI863237	PB1	Madagascar	2016-Aug-01	EPI_ISL_238814	B/Moramanga/4069/2016	Institut Pasteur de Madagascar	Centers for Disease Control and Prevention
EPI863238	NA	Madagascar	2016-Aug-01	EPI_ISL_238814	B/Moramanga/4069/2016	Institut Pasteur de Madagascar	Centers for Disease Control and Prevention
EPI863239	HA	Madagascar	2016-Aug-01	EPI_ISL_238814	B/Moramanga/4069/2016	Institut Pasteur de Madagascar	Centers for Disease Control and Prevention
EPI908049	NP	Madagascar	2016-Aug-01	EPI_ISL_247542	B/Moramanga/4069/2016	Institut Pasteur de Madagascar	Centers for Disease Control and Prevention
EPI908050	NS	Madagascar	2016-Aug-01	EPI_ISL_247542	B/Moramanga/4069/2016	Institut Pasteur de Madagascar	Centers for Disease Control and Prevention
EPI908051	MP	Madagascar	2016-Aug-01	EPI_ISL_247542	B/Moramanga/4069/2016	Institut Pasteur de Madagascar	Centers for Disease Control and Prevention
EPI908052	PA	Madagascar	2016-Aug-01	EPI_ISL_247542	B/Moramanga/4069/2016	Institut Pasteur de Madagascar	Centers for Disease Control and Prevention
EPI908053	PB2	Madagascar	2016-Aug-01	EPI_ISL_247542	B/Moramanga/4069/2016	Institut Pasteur de Madagascar	Centers for Disease Control and Prevention
EPI908054	PB1	Madagascar	2016-Aug-01	EPI_ISL_247542	B/Moramanga/4069/2016	Institut Pasteur de Madagascar	Centers for Disease Control and Prevention
EPI908055	NA	Madagascar	2016-Aug-01	EPI_ISL_247542	B/Moramanga/4069/2016	Institut Pasteur de Madagascar	Centers for Disease Control and Prevention
EPI908056	HA	Madagascar	2016-Aug-01	EPI_ISL_247542	B/Moramanga/4069/2016	Institut Pasteur de Madagascar	Centers for Disease Control and Prevention
EPI854521	NP	Mozambique	2016-Mar-23	EPI_ISL_236890	B/Mozambique/181/2016	LaboratÃ³rio de Isolamento Viral	Centers for Disease Control and Prevention
EPI854522	NS	Mozambique	2016-Mar-23	EPI_ISL_236890	B/Mozambique/181/2016	LaboratÃ³rio de Isolamento Viral	Centers for Disease Control and Prevention
EPI854523	MP	Mozambique	2016-Mar-23	EPI_ISL_236890	B/Mozambique/181/2016	LaboratÃ³rio de Isolamento Viral	Centers for Disease Control and Prevention
EPI854524	PA	Mozambique	2016-Mar-23	EPI_ISL_236890	B/Mozambique/181/2016	LaboratÃ³rio de Isolamento Viral	Centers for Disease Control and Prevention
EPI854525	PB2	Mozambique	2016-Mar-23	EPI_ISL_236890	B/Mozambique/181/2016	LaboratÃ³rio de Isolamento Viral	Centers for Disease Control and Prevention
EPI854526	PB1	Mozambique	2016-Mar-23	EPI_ISL_236890	B/Mozambique/181/2016	LaboratÃ³rio de Isolamento Viral	Centers for Disease Control and Prevention
EPI854527	NA	Mozambique	2016-Mar-23	EPI_ISL_236890	B/Mozambique/181/2016	LaboratÃ³rio de Isolamento Viral	Centers for Disease Control and Prevention
EPI854528	HA	Mozambique	2016-Mar-23	EPI_ISL_236890	B/Mozambique/181/2016	LaboratÃ³rio de Isolamento Viral	Centers for Disease Control and Prevention
EPI854531	MP	Mozambique	2016-Mar-26	EPI_ISL_236891	B/Mozambique/183/2016	LaboratÃ³rio de Isolamento Viral	Centers for Disease Control and Prevention
EPI854532	PA	Mozambique	2016-Mar-26	EPI_ISL_236891	B/Mozambique/183/2016	LaboratÃ³rio de Isolamento Viral	Centers for Disease Control and Prevention
EPI854533	PB2	Mozambique	2016-Mar-26	EPI_ISL_236891	B/Mozambique/183/2016	LaboratÃ³rio de Isolamento Viral	Centers for Disease Control and Prevention
EPI854534	PB1	Mozambique	2016-Mar-26	EPI_ISL_236891	B/Mozambique/183/2016	LaboratÃ³rio de Isolamento Viral	Centers for Disease Control and Prevention
EPI854535	NA	Mozambique	2016-Mar-26	EPI_ISL_236891	B/Mozambique/183/2016	LaboratÃ³rio de Isolamento Viral	Centers for Disease Control and Prevention
EPI854536	HA	Mozambique	2016-Mar-26	EPI_ISL_236891	B/Mozambique/183/2016	LaboratÃ³rio de Isolamento Viral	Centers for Disease Control and Prevention
EPI854529	NP	Mozambique	2016-Mar-26	EPI_ISL_236891	B/Mozambique/183/2016	LaboratÃ³rio de Isolamento Viral	Centers for Disease Control and Prevention
EPI854530	NS	Mozambique	2016-Mar-26	EPI_ISL_236891	B/Mozambique/183/2016	LaboratÃ³rio de Isolamento Viral	Centers for Disease Control and Prevention
EPI854537	NP	Mozambique	2016-Apr-15	EPI_ISL_236892	B/Mozambique/302/2016	LaboratÃ³rio de Isolamento Viral	Centers for Disease Control and Prevention
EPI854538	NS	Mozambique	2016-Apr-15	EPI_ISL_236892	B/Mozambique/302/2016	LaboratÃ³rio de Isolamento Viral	Centers for Disease Control and Prevention
EPI854539	MP	Mozambique	2016-Apr-15	EPI_ISL_236892	B/Mozambique/302/2016	LaboratÃ³rio de Isolamento Viral	Centers for Disease Control and Prevention
EPI854540	PA	Mozambique	2016-Apr-15	EPI_ISL_236892	B/Mozambique/302/2016	LaboratÃ³rio de Isolamento Viral	Centers for Disease Control and Prevention
EPI854541	PB2	Mozambique	2016-Apr-15	EPI_ISL_236892	B/Mozambique/302/2016	LaboratÃ³rio de Isolamento Viral	Centers for Disease Control and Prevention
EPI854542	PB1	Mozambique	2016-Apr-15	EPI_ISL_236892	B/Mozambique/302/2016	LaboratÃ³rio de Isolamento Viral	Centers for Disease Control and Prevention
EPI854543	NA	Mozambique	2016-Apr-15	EPI_ISL_236892	B/Mozambique/302/2016	LaboratÃ³rio de Isolamento Viral	Centers for Disease Control and Prevention
EPI854544	HA	Mozambique	2016-Apr-15	EPI_ISL_236892	B/Mozambique/302/2016	LaboratÃ³rio de Isolamento Viral	Centers for Disease Control and Prevention
EPI854545	NP	Mozambique	2016-Mar-05	EPI_ISL_236893	B/Mozambique/360/2016	LaboratÃ³rio de Isolamento Viral	Centers for Disease Control and Prevention
EPI854546	NS	Mozambique	2016-Mar-05	EPI_ISL_236893	B/Mozambique/360/2016	LaboratÃ³rio de Isolamento Viral	Centers for Disease Control and Prevention
EPI854547	MP	Mozambique	2016-Mar-05	EPI_ISL_236893	B/Mozambique/360/2016	LaboratÃ³rio de Isolamento Viral	Centers for Disease Control and Prevention
EPI854548	PA	Mozambique	2016-Mar-05	EPI_ISL_236893	B/Mozambique/360/2016	LaboratÃ³rio de Isolamento Viral	Centers for Disease Control and Prevention
EPI854549	PB2	Mozambique	2016-Mar-05	EPI_ISL_236893	B/Mozambique/360/2016	LaboratÃ³rio de Isolamento Viral	Centers for Disease Control and Prevention
EPI854550	PB1	Mozambique	2016-Mar-05	EPI_ISL_236893	B/Mozambique/360/2016	LaboratÃ³rio de Isolamento Viral	Centers for Disease Control and Prevention
EPI854551	NA	Mozambique	2016-Mar-05	EPI_ISL_236893	B/Mozambique/360/2016	LaboratÃ³rio de Isolamento Viral	Centers for Disease Control and Prevention
EPI854552	HA	Mozambique	2016-Mar-05	EPI_ISL_236893	B/Mozambique/360/2016	LaboratÃ³rio de Isolamento Viral	Centers for Disease Control and Prevention
EPI854553	NP	Mozambique	2016-May-17	EPI_ISL_236894	B/Mozambique/400/2016	LaboratÃ³rio de Isolamento Viral	Centers for Disease Control and Prevention
EPI854554	NS	Mozambique	2016-May-17	EPI_ISL_236894	B/Mozambique/400/2016	LaboratÃ³rio de Isolamento Viral	Centers for Disease Control and Prevention
EPI854555	MP	Mozambique	2016-May-17	EPI_ISL_236894	B/Mozambique/400/2016	LaboratÃ³rio de Isolamento Viral	Centers for Disease Control and Prevention
EPI854556	PA	Mozambique	2016-May-17	EPI_ISL_236894	B/Mozambique/400/2016	LaboratÃ³rio de Isolamento Viral	Centers for Disease Control and Prevention
EPI854557	PB2	Mozambique	2016-May-17	EPI_ISL_236894	B/Mozambique/400/2016	LaboratÃ³rio de Isolamento Viral	Centers for Disease Control and Prevention
EPI854558	PB1	Mozambique	2016-May-17	EPI_ISL_236894	B/Mozambique/400/2016	LaboratÃ³rio de Isolamento Viral	Centers for Disease Control and Prevention
EPI854559	NA	Mozambique	2016-May-17	EPI_ISL_236894	B/Mozambique/400/2016	LaboratÃ³rio de Isolamento Viral	Centers for Disease Control and Prevention
EPI854560	HA	Mozambique	2016-May-17	EPI_ISL_236894	B/Mozambique/400/2016	LaboratÃ³rio de Isolamento Viral	Centers for Disease Control and Prevention
EPI854561	NP	Mozambique	2016-May-18	EPI_ISL_236895	B/Mozambique/403/2016	LaboratÃ³rio de Isolamento Viral	Centers for Disease Control and Prevention
EPI854562	NS	Mozambique	2016-May-18	EPI_ISL_236895	B/Mozambique/403/2016	LaboratÃ³rio de Isolamento Viral	Centers for Disease Control and Prevention
EPI854563	MP	Mozambique	2016-May-18	EPI_ISL_236895	B/Mozambique/403/2016	LaboratÃ³rio de Isolamento Viral	Centers for Disease Control and Prevention
EPI854564	PA	Mozambique	2016-May-18	EPI_ISL_236895	B/Mozambique/403/2016	LaboratÃ³rio de Isolamento Viral	Centers for Disease Control and Prevention
EPI854565	PB2	Mozambique	2016-May-18	EPI_ISL_236895	B/Mozambique/403/2016	LaboratÃ³rio de Isolamento Viral	Centers for Disease Control and Prevention
EPI854566	PB1	Mozambique	2016-May-18	EPI_ISL_236895	B/Mozambique/403/2016	LaboratÃ³rio de Isolamento Viral	Centers for Disease Control and Prevention
EPI854567	NA	Mozambique	2016-May-18	EPI_ISL_236895	B/Mozambique/403/2016	LaboratÃ³rio de Isolamento Viral	Centers for Disease Control and Prevention
EPI854568	HA	Mozambique	2016-May-18	EPI_ISL_236895	B/Mozambique/403/2016	LaboratÃ³rio de Isolamento Viral	Centers for Disease Control and Prevention
EPI854576	HA	Mozambique	2016-May-19	EPI_ISL_236896	B/Mozambique/405/2016	LaboratÃ³rio de Isolamento Viral	Centers for Disease Control and Prevention
EPI854569	NP	Mozambique	2016-May-19	EPI_ISL_236896	B/Mozambique/405/2016	LaboratÃ³rio de Isolamento Viral	Centers for Disease Control and Prevention
EPI854570	NS	Mozambique	2016-May-19	EPI_ISL_236896	B/Mozambique/405/2016	LaboratÃ³rio de Isolamento Viral	Centers for Disease Control and Prevention
EPI854571	MP	Mozambique	2016-May-19	EPI_ISL_236896	B/Mozambique/405/2016	LaboratÃ³rio de Isolamento Viral	Centers for Disease Control and Prevention
EPI854572	PA	Mozambique	2016-May-19	EPI_ISL_236896	B/Mozambique/405/2016	LaboratÃ³rio de Isolamento Viral	Centers for Disease Control and Prevention
EPI854573	PB2	Mozambique	2016-May-19	EPI_ISL_236896	B/Mozambique/405/2016	LaboratÃ³rio de Isolamento Viral	Centers for Disease Control and Prevention
EPI854574	PB1	Mozambique	2016-May-19	EPI_ISL_236896	B/Mozambique/405/2016	LaboratÃ³rio de Isolamento Viral	Centers for Disease Control and Prevention
EPI854575	NA	Mozambique	2016-May-19	EPI_ISL_236896	B/Mozambique/405/2016	LaboratÃ³rio de Isolamento Viral	Centers for Disease Control and Prevention
EPI854577	NP	Mozambique	2016-May-19	EPI_ISL_236897	B/Mozambique/406/2016	LaboratÃ³rio de Isolamento Viral	Centers for Disease Control and Prevention
EPI854578	NS	Mozambique	2016-May-19	EPI_ISL_236897	B/Mozambique/406/2016	LaboratÃ³rio de Isolamento Viral	Centers for Disease Control and Prevention
EPI854579	MP	Mozambique	2016-May-19	EPI_ISL_236897	B/Mozambique/406/2016	LaboratÃ³rio de Isolamento Viral	Centers for Disease Control and Prevention
EPI854580	PA	Mozambique	2016-May-19	EPI_ISL_236897	B/Mozambique/406/2016	LaboratÃ³rio de Isolamento Viral	Centers for Disease Control and Prevention
EPI854581	PB2	Mozambique	2016-May-19	EPI_ISL_236897	B/Mozambique/406/2016	LaboratÃ³rio de Isolamento Viral	Centers for Disease Control and Prevention
EPI854582	PB1	Mozambique	2016-May-19	EPI_ISL_236897	B/Mozambique/406/2016	LaboratÃ³rio de Isolamento Viral	Centers for Disease Control and Prevention
EPI854583	NA	Mozambique	2016-May-19	EPI_ISL_236897	B/Mozambique/406/2016	LaboratÃ³rio de Isolamento Viral	Centers for Disease Control and Prevention
EPI854584	HA	Mozambique	2016-May-19	EPI_ISL_236897	B/Mozambique/406/2016	LaboratÃ³rio de Isolamento Viral	Centers for Disease Control and Prevention
EPI854593	NP	Mozambique	2016-May-24	EPI_ISL_236899	B/Mozambique/413/2016	LaboratÃ³rio de Isolamento Viral	Centers for Disease Control and Prevention
EPI854594	NS	Mozambique	2016-May-24	EPI_ISL_236899	B/Mozambique/413/2016	LaboratÃ³rio de Isolamento Viral	Centers for Disease Control and Prevention
EPI854595	MP	Mozambique	2016-May-24	EPI_ISL_236899	B/Mozambique/413/2016	LaboratÃ³rio de Isolamento Viral	Centers for Disease Control and Prevention
EPI854596	PA	Mozambique	2016-May-24	EPI_ISL_236899	B/Mozambique/413/2016	LaboratÃ³rio de Isolamento Viral	Centers for Disease Control and Prevention
EPI854597	PB2	Mozambique	2016-May-24	EPI_ISL_236899	B/Mozambique/413/2016	LaboratÃ³rio de Isolamento Viral	Centers for Disease Control and Prevention
EPI854598	PB1	Mozambique	2016-May-24	EPI_ISL_236899	B/Mozambique/413/2016	LaboratÃ³rio de Isolamento Viral	Centers for Disease Control and Prevention
EPI854599	NA	Mozambique	2016-May-24	EPI_ISL_236899	B/Mozambique/413/2016	LaboratÃ³rio de Isolamento Viral	Centers for Disease Control and Prevention
EPI854600	HA	Mozambique	2016-May-24	EPI_ISL_236899	B/Mozambique/413/2016	LaboratÃ³rio de Isolamento Viral	Centers for Disease Control and Prevention
EPI854585	NP	Mozambique	2016-May-24	EPI_ISL_236898	B/Mozambique/413/2016	LaboratÃ³rio de Isolamento Viral	Centers for Disease Control and Prevention
EPI854586	NS	Mozambique	2016-May-24	EPI_ISL_236898	B/Mozambique/413/2016	LaboratÃ³rio de Isolamento Viral	Centers for Disease Control and Prevention
EPI854587	MP	Mozambique	2016-May-24	EPI_ISL_236898	B/Mozambique/413/2016	LaboratÃ³rio de Isolamento Viral	Centers for Disease Control and Prevention
EPI854588	PA	Mozambique	2016-May-24	EPI_ISL_236898	B/Mozambique/413/2016	LaboratÃ³rio de Isolamento Viral	Centers for Disease Control and Prevention
EPI854589	PB2	Mozambique	2016-May-24	EPI_ISL_236898	B/Mozambique/413/2016	LaboratÃ³rio de Isolamento Viral	Centers for Disease Control and Prevention
EPI854590	PB1	Mozambique	2016-May-24	EPI_ISL_236898	B/Mozambique/413/2016	LaboratÃ³rio de Isolamento Viral	Centers for Disease Control and Prevention
EPI854591	NA	Mozambique	2016-May-24	EPI_ISL_236898	B/Mozambique/413/2016	LaboratÃ³rio de Isolamento Viral	Centers for Disease Control and Prevention
EPI854592	HA	Mozambique	2016-May-24	EPI_ISL_236898	B/Mozambique/413/2016	LaboratÃ³rio de Isolamento Viral	Centers for Disease Control and Prevention
EPI678866	NP	Nigeria	2015-Sep-01	EPI_ISL_203282	B/Nigeria/213/2015	National Influenza Reference Laboratory	Centers for Disease Control and Prevention
EPI678867	NS	Nigeria	2015-Sep-01	EPI_ISL_203282	B/Nigeria/213/2015	National Influenza Reference Laboratory	Centers for Disease Control and Prevention
EPI678868	MP	Nigeria	2015-Sep-01	EPI_ISL_203282	B/Nigeria/213/2015	National Influenza Reference Laboratory	Centers for Disease Control and Prevention
EPI678869	PA	Nigeria	2015-Sep-01	EPI_ISL_203282	B/Nigeria/213/2015	National Influenza Reference Laboratory	Centers for Disease Control and Prevention
EPI678870	PB2	Nigeria	2015-Sep-01	EPI_ISL_203282	B/Nigeria/213/2015	National Influenza Reference Laboratory	Centers for Disease Control and Prevention
EPI678871	PB1	Nigeria	2015-Sep-01	EPI_ISL_203282	B/Nigeria/213/2015	National Influenza Reference Laboratory	Centers for Disease Control and Prevention
EPI678872	NA	Nigeria	2015-Sep-01	EPI_ISL_203282	B/Nigeria/213/2015	National Influenza Reference Laboratory	Centers for Disease Control and Prevention
EPI678873	HA	Nigeria	2015-Sep-01	EPI_ISL_203282	B/Nigeria/213/2015	National Influenza Reference Laboratory	Centers for Disease Control and Prevention
EPI678874	NP	Nigeria	2015-Sep-28	EPI_ISL_203283	B/Nigeria/313/2015	National Influenza Reference Laboratory	Centers for Disease Control and Prevention
EPI678875	NS	Nigeria	2015-Sep-28	EPI_ISL_203283	B/Nigeria/313/2015	National Influenza Reference Laboratory	Centers for Disease Control and Prevention
EPI678876	MP	Nigeria	2015-Sep-28	EPI_ISL_203283	B/Nigeria/313/2015	National Influenza Reference Laboratory	Centers for Disease Control and Prevention
EPI678877	PA	Nigeria	2015-Sep-28	EPI_ISL_203283	B/Nigeria/313/2015	National Influenza Reference Laboratory	Centers for Disease Control and Prevention
EPI678878	PB2	Nigeria	2015-Sep-28	EPI_ISL_203283	B/Nigeria/313/2015	National Influenza Reference Laboratory	Centers for Disease Control and Prevention
EPI678879	PB1	Nigeria	2015-Sep-28	EPI_ISL_203283	B/Nigeria/313/2015	National Influenza Reference Laboratory	Centers for Disease Control and Prevention
EPI678880	NA	Nigeria	2015-Sep-28	EPI_ISL_203283	B/Nigeria/313/2015	National Influenza Reference Laboratory	Centers for Disease Control and Prevention
EPI678881	HA	Nigeria	2015-Sep-28	EPI_ISL_203283	B/Nigeria/313/2015	National Influenza Reference Laboratory	Centers for Disease Control and Prevention
EPI765233	NP	Nigeria	2015-Oct-13	EPI_ISL_222833	B/Nigeria/399/2015	National Influenza Reference Laboratory	Centers for Disease Control and Prevention
EPI765234	NS	Nigeria	2015-Oct-13	EPI_ISL_222833	B/Nigeria/399/2015	National Influenza Reference Laboratory	Centers for Disease Control and Prevention
EPI765235	MP	Nigeria	2015-Oct-13	EPI_ISL_222833	B/Nigeria/399/2015	National Influenza Reference Laboratory	Centers for Disease Control and Prevention
EPI765236	PA	Nigeria	2015-Oct-13	EPI_ISL_222833	B/Nigeria/399/2015	National Influenza Reference Laboratory	Centers for Disease Control and Prevention
EPI765237	PB2	Nigeria	2015-Oct-13	EPI_ISL_222833	B/Nigeria/399/2015	National Influenza Reference Laboratory	Centers for Disease Control and Prevention
EPI765238	PB1	Nigeria	2015-Oct-13	EPI_ISL_222833	B/Nigeria/399/2015	National Influenza Reference Laboratory	Centers for Disease Control and Prevention
EPI765239	NA	Nigeria	2015-Oct-13	EPI_ISL_222833	B/Nigeria/399/2015	National Influenza Reference Laboratory	Centers for Disease Control and Prevention
EPI765240	HA	Nigeria	2015-Oct-13	EPI_ISL_222833	B/Nigeria/399/2015	National Influenza Reference Laboratory	Centers for Disease Control and Prevention
EPI693292	NP	Nigeria	2015-Oct-13	EPI_ISL_206979	B/Nigeria/399/2015	National Influenza Reference Laboratory	Centers for Disease Control and Prevention
EPI693293	NS	Nigeria	2015-Oct-13	EPI_ISL_206979	B/Nigeria/399/2015	National Influenza Reference Laboratory	Centers for Disease Control and Prevention
EPI693294	MP	Nigeria	2015-Oct-13	EPI_ISL_206979	B/Nigeria/399/2015	National Influenza Reference Laboratory	Centers for Disease Control and Prevention
EPI693295	PA	Nigeria	2015-Oct-13	EPI_ISL_206979	B/Nigeria/399/2015	National Influenza Reference Laboratory	Centers for Disease Control and Prevention
EPI693296	PB2	Nigeria	2015-Oct-13	EPI_ISL_206979	B/Nigeria/399/2015	National Influenza Reference Laboratory	Centers for Disease Control and Prevention
EPI693297	PB1	Nigeria	2015-Oct-13	EPI_ISL_206979	B/Nigeria/399/2015	National Influenza Reference Laboratory	Centers for Disease Control and Prevention
EPI693298	NA	Nigeria	2015-Oct-13	EPI_ISL_206979	B/Nigeria/399/2015	National Influenza Reference Laboratory	Centers for Disease Control and Prevention
EPI693299	HA	Nigeria	2015-Oct-13	EPI_ISL_206979	B/Nigeria/399/2015	National Influenza Reference Laboratory	Centers for Disease Control and Prevention
EPI678882	NP	Nigeria	2015-Oct-13	EPI_ISL_203284	B/Nigeria/399/2015	National Influenza Reference Laboratory	Centers for Disease Control and Prevention
EPI678883	NS	Nigeria	2015-Oct-13	EPI_ISL_203284	B/Nigeria/399/2015	National Influenza Reference Laboratory	Centers for Disease Control and Prevention
EPI678884	MP	Nigeria	2015-Oct-13	EPI_ISL_203284	B/Nigeria/399/2015	National Influenza Reference Laboratory	Centers for Disease Control and Prevention
EPI678885	PA	Nigeria	2015-Oct-13	EPI_ISL_203284	B/Nigeria/399/2015	National Influenza Reference Laboratory	Centers for Disease Control and Prevention
EPI678886	PB2	Nigeria	2015-Oct-13	EPI_ISL_203284	B/Nigeria/399/2015	National Influenza Reference Laboratory	Centers for Disease Control and Prevention
EPI678887	PB1	Nigeria	2015-Oct-13	EPI_ISL_203284	B/Nigeria/399/2015	National Influenza Reference Laboratory	Centers for Disease Control and Prevention
EPI678888	NA	Nigeria	2015-Oct-13	EPI_ISL_203284	B/Nigeria/399/2015	National Influenza Reference Laboratory	Centers for Disease Control and Prevention
EPI678889	HA	Nigeria	2015-Oct-13	EPI_ISL_203284	B/Nigeria/399/2015	National Influenza Reference Laboratory	Centers for Disease Control and Prevention
EPI625839	NP	Nigeria	2015-Feb-24	EPI_ISL_192093	B/Nigeria/556/2015	National Influenza Reference Laboratory	Centers for Disease Control and Prevention
EPI625840	NS	Nigeria	2015-Feb-24	EPI_ISL_192093	B/Nigeria/556/2015	National Influenza Reference Laboratory	Centers for Disease Control and Prevention
EPI625841	MP	Nigeria	2015-Feb-24	EPI_ISL_192093	B/Nigeria/556/2015	National Influenza Reference Laboratory	Centers for Disease Control and Prevention
EPI625842	PA	Nigeria	2015-Feb-24	EPI_ISL_192093	B/Nigeria/556/2015	National Influenza Reference Laboratory	Centers for Disease Control and Prevention
EPI625843	PB2	Nigeria	2015-Feb-24	EPI_ISL_192093	B/Nigeria/556/2015	National Influenza Reference Laboratory	Centers for Disease Control and Prevention
EPI625844	PB1	Nigeria	2015-Feb-24	EPI_ISL_192093	B/Nigeria/556/2015	National Influenza Reference Laboratory	Centers for Disease Control and Prevention
EPI625845	NA	Nigeria	2015-Feb-24	EPI_ISL_192093	B/Nigeria/556/2015	National Influenza Reference Laboratory	Centers for Disease Control and Prevention
EPI625846	HA	Nigeria	2015-Feb-24	EPI_ISL_192093	B/Nigeria/556/2015	National Influenza Reference Laboratory	Centers for Disease Control and Prevention
EPI625814	NP	Nigeria	2015-Mar-09	EPI_ISL_192090	B/Nigeria/607/2015	National Influenza Reference Laboratory	Centers for Disease Control and Prevention
EPI625815	NS	Nigeria	2015-Mar-09	EPI_ISL_192090	B/Nigeria/607/2015	National Influenza Reference Laboratory	Centers for Disease Control and Prevention
EPI625816	MP	Nigeria	2015-Mar-09	EPI_ISL_192090	B/Nigeria/607/2015	National Influenza Reference Laboratory	Centers for Disease Control and Prevention
EPI625817	PA	Nigeria	2015-Mar-09	EPI_ISL_192090	B/Nigeria/607/2015	National Influenza Reference Laboratory	Centers for Disease Control and Prevention
EPI625818	PB2	Nigeria	2015-Mar-09	EPI_ISL_192090	B/Nigeria/607/2015	National Influenza Reference Laboratory	Centers for Disease Control and Prevention
EPI625819	PB1	Nigeria	2015-Mar-09	EPI_ISL_192090	B/Nigeria/607/2015	National Influenza Reference Laboratory	Centers for Disease Control and Prevention
EPI625820	NA	Nigeria	2015-Mar-09	EPI_ISL_192090	B/Nigeria/607/2015	National Influenza Reference Laboratory	Centers for Disease Control and Prevention
EPI625821	HA	Nigeria	2015-Mar-09	EPI_ISL_192090	B/Nigeria/607/2015	National Influenza Reference Laboratory	Centers for Disease Control and Prevention
EPI863203	NP	Madagascar	2016-Sep-14	EPI_ISL_238810	B/Nosybe/5221/2016	Institut Pasteur de Madagascar	Centers for Disease Control and Prevention
EPI863204	NS	Madagascar	2016-Sep-14	EPI_ISL_238810	B/Nosybe/5221/2016	Institut Pasteur de Madagascar	Centers for Disease Control and Prevention
EPI863205	MP	Madagascar	2016-Sep-14	EPI_ISL_238810	B/Nosybe/5221/2016	Institut Pasteur de Madagascar	Centers for Disease Control and Prevention
EPI863206	PA	Madagascar	2016-Sep-14	EPI_ISL_238810	B/Nosybe/5221/2016	Institut Pasteur de Madagascar	Centers for Disease Control and Prevention
EPI863207	PB2	Madagascar	2016-Sep-14	EPI_ISL_238810	B/Nosybe/5221/2016	Institut Pasteur de Madagascar	Centers for Disease Control and Prevention
EPI863208	PB1	Madagascar	2016-Sep-14	EPI_ISL_238810	B/Nosybe/5221/2016	Institut Pasteur de Madagascar	Centers for Disease Control and Prevention
EPI863209	NA	Madagascar	2016-Sep-14	EPI_ISL_238810	B/Nosybe/5221/2016	Institut Pasteur de Madagascar	Centers for Disease Control and Prevention
EPI863210	HA	Madagascar	2016-Sep-14	EPI_ISL_238810	B/Nosybe/5221/2016	Institut Pasteur de Madagascar	Centers for Disease Control and Prevention
EPI880669	NP	Madagascar	2016-Sep-14	EPI_ISL_241710	B/Nosybe/5221/2016	Institut Pasteur de Madagascar	Centers for Disease Control and Prevention
EPI880670	NS	Madagascar	2016-Sep-14	EPI_ISL_241710	B/Nosybe/5221/2016	Institut Pasteur de Madagascar	Centers for Disease Control and Prevention
EPI880671	MP	Madagascar	2016-Sep-14	EPI_ISL_241710	B/Nosybe/5221/2016	Institut Pasteur de Madagascar	Centers for Disease Control and Prevention
EPI880672	PA	Madagascar	2016-Sep-14	EPI_ISL_241710	B/Nosybe/5221/2016	Institut Pasteur de Madagascar	Centers for Disease Control and Prevention
EPI880673	PB2	Madagascar	2016-Sep-14	EPI_ISL_241710	B/Nosybe/5221/2016	Institut Pasteur de Madagascar	Centers for Disease Control and Prevention
EPI880674	PB1	Madagascar	2016-Sep-14	EPI_ISL_241710	B/Nosybe/5221/2016	Institut Pasteur de Madagascar	Centers for Disease Control and Prevention
EPI880675	NA	Madagascar	2016-Sep-14	EPI_ISL_241710	B/Nosybe/5221/2016	Institut Pasteur de Madagascar	Centers for Disease Control and Prevention
EPI880676	HA	Madagascar	2016-Sep-14	EPI_ISL_241710	B/Nosybe/5221/2016	Institut Pasteur de Madagascar	Centers for Disease Control and Prevention
EPI825708	NP	Rwanda	2016-Apr-12	EPI_ISL_232229	B/Rwanda/450/2016	Rwanda Biomedical Center, National Reference Laboratory	Centers for Disease Control and Prevention
EPI825709	NS	Rwanda	2016-Apr-12	EPI_ISL_232229	B/Rwanda/450/2016	Rwanda Biomedical Center, National Reference Laboratory	Centers for Disease Control and Prevention
EPI825710	MP	Rwanda	2016-Apr-12	EPI_ISL_232229	B/Rwanda/450/2016	Rwanda Biomedical Center, National Reference Laboratory	Centers for Disease Control and Prevention
EPI825711	PA	Rwanda	2016-Apr-12	EPI_ISL_232229	B/Rwanda/450/2016	Rwanda Biomedical Center, National Reference Laboratory	Centers for Disease Control and Prevention
EPI825712	PB2	Rwanda	2016-Apr-12	EPI_ISL_232229	B/Rwanda/450/2016	Rwanda Biomedical Center, National Reference Laboratory	Centers for Disease Control and Prevention
EPI825713	PB1	Rwanda	2016-Apr-12	EPI_ISL_232229	B/Rwanda/450/2016	Rwanda Biomedical Center, National Reference Laboratory	Centers for Disease Control and Prevention
EPI825714	NA	Rwanda	2016-Apr-12	EPI_ISL_232229	B/Rwanda/450/2016	Rwanda Biomedical Center, National Reference Laboratory	Centers for Disease Control and Prevention
EPI825715	HA	Rwanda	2016-Apr-12	EPI_ISL_232229	B/Rwanda/450/2016	Rwanda Biomedical Center, National Reference Laboratory	Centers for Disease Control and Prevention
EPI831017	HA	Rwanda	2016-May-17	EPI_ISL_233149	B/Rwanda/615/2016	Rwanda Biomedical Center, National Reference Laboratory	Centers for Disease Control and Prevention
EPI831010	NP	Rwanda	2016-May-17	EPI_ISL_233149	B/Rwanda/615/2016	Rwanda Biomedical Center, National Reference Laboratory	Centers for Disease Control and Prevention
EPI831011	NS	Rwanda	2016-May-17	EPI_ISL_233149	B/Rwanda/615/2016	Rwanda Biomedical Center, National Reference Laboratory	Centers for Disease Control and Prevention
EPI831012	MP	Rwanda	2016-May-17	EPI_ISL_233149	B/Rwanda/615/2016	Rwanda Biomedical Center, National Reference Laboratory	Centers for Disease Control and Prevention
EPI831013	PA	Rwanda	2016-May-17	EPI_ISL_233149	B/Rwanda/615/2016	Rwanda Biomedical Center, National Reference Laboratory	Centers for Disease Control and Prevention
EPI831014	PB2	Rwanda	2016-May-17	EPI_ISL_233149	B/Rwanda/615/2016	Rwanda Biomedical Center, National Reference Laboratory	Centers for Disease Control and Prevention
EPI831015	PB1	Rwanda	2016-May-17	EPI_ISL_233149	B/Rwanda/615/2016	Rwanda Biomedical Center, National Reference Laboratory	Centers for Disease Control and Prevention
EPI831016	NA	Rwanda	2016-May-17	EPI_ISL_233149	B/Rwanda/615/2016	Rwanda Biomedical Center, National Reference Laboratory	Centers for Disease Control and Prevention
EPI825716	NP	Rwanda	2016-May-18	EPI_ISL_232230	B/Rwanda/618/2016	Rwanda Biomedical Center, National Reference Laboratory	Centers for Disease Control and Prevention
EPI825717	NS	Rwanda	2016-May-18	EPI_ISL_232230	B/Rwanda/618/2016	Rwanda Biomedical Center, National Reference Laboratory	Centers for Disease Control and Prevention
EPI825718	MP	Rwanda	2016-May-18	EPI_ISL_232230	B/Rwanda/618/2016	Rwanda Biomedical Center, National Reference Laboratory	Centers for Disease Control and Prevention
EPI825719	PA	Rwanda	2016-May-18	EPI_ISL_232230	B/Rwanda/618/2016	Rwanda Biomedical Center, National Reference Laboratory	Centers for Disease Control and Prevention
EPI825720	PB2	Rwanda	2016-May-18	EPI_ISL_232230	B/Rwanda/618/2016	Rwanda Biomedical Center, National Reference Laboratory	Centers for Disease Control and Prevention
EPI825721	PB1	Rwanda	2016-May-18	EPI_ISL_232230	B/Rwanda/618/2016	Rwanda Biomedical Center, National Reference Laboratory	Centers for Disease Control and Prevention
EPI825722	NA	Rwanda	2016-May-18	EPI_ISL_232230	B/Rwanda/618/2016	Rwanda Biomedical Center, National Reference Laboratory	Centers for Disease Control and Prevention
EPI825723	HA	Rwanda	2016-May-18	EPI_ISL_232230	B/Rwanda/618/2016	Rwanda Biomedical Center, National Reference Laboratory	Centers for Disease Control and Prevention
EPI825724	NP	Rwanda	2016-May-19	EPI_ISL_232231	B/Rwanda/621/2016	Rwanda Biomedical Center, National Reference Laboratory	Centers for Disease Control and Prevention
EPI825725	NS	Rwanda	2016-May-19	EPI_ISL_232231	B/Rwanda/621/2016	Rwanda Biomedical Center, National Reference Laboratory	Centers for Disease Control and Prevention
EPI825726	MP	Rwanda	2016-May-19	EPI_ISL_232231	B/Rwanda/621/2016	Rwanda Biomedical Center, National Reference Laboratory	Centers for Disease Control and Prevention
EPI825727	PA	Rwanda	2016-May-19	EPI_ISL_232231	B/Rwanda/621/2016	Rwanda Biomedical Center, National Reference Laboratory	Centers for Disease Control and Prevention
EPI825728	PB2	Rwanda	2016-May-19	EPI_ISL_232231	B/Rwanda/621/2016	Rwanda Biomedical Center, National Reference Laboratory	Centers for Disease Control and Prevention
EPI825729	PB1	Rwanda	2016-May-19	EPI_ISL_232231	B/Rwanda/621/2016	Rwanda Biomedical Center, National Reference Laboratory	Centers for Disease Control and Prevention
EPI825730	NA	Rwanda	2016-May-19	EPI_ISL_232231	B/Rwanda/621/2016	Rwanda Biomedical Center, National Reference Laboratory	Centers for Disease Control and Prevention
EPI825731	HA	Rwanda	2016-May-19	EPI_ISL_232231	B/Rwanda/621/2016	Rwanda Biomedical Center, National Reference Laboratory	Centers for Disease Control and Prevention
EPI825732	NP	Rwanda	2016-May-24	EPI_ISL_232232	B/Rwanda/637/2016	Rwanda Biomedical Center, National Reference Laboratory	Centers for Disease Control and Prevention
EPI825733	NS	Rwanda	2016-May-24	EPI_ISL_232232	B/Rwanda/637/2016	Rwanda Biomedical Center, National Reference Laboratory	Centers for Disease Control and Prevention
EPI825734	MP	Rwanda	2016-May-24	EPI_ISL_232232	B/Rwanda/637/2016	Rwanda Biomedical Center, National Reference Laboratory	Centers for Disease Control and Prevention
EPI825735	PA	Rwanda	2016-May-24	EPI_ISL_232232	B/Rwanda/637/2016	Rwanda Biomedical Center, National Reference Laboratory	Centers for Disease Control and Prevention
EPI825736	PB2	Rwanda	2016-May-24	EPI_ISL_232232	B/Rwanda/637/2016	Rwanda Biomedical Center, National Reference Laboratory	Centers for Disease Control and Prevention
EPI825737	PB1	Rwanda	2016-May-24	EPI_ISL_232232	B/Rwanda/637/2016	Rwanda Biomedical Center, National Reference Laboratory	Centers for Disease Control and Prevention
EPI825738	NA	Rwanda	2016-May-24	EPI_ISL_232232	B/Rwanda/637/2016	Rwanda Biomedical Center, National Reference Laboratory	Centers for Disease Control and Prevention
EPI825739	HA	Rwanda	2016-May-24	EPI_ISL_232232	B/Rwanda/637/2016	Rwanda Biomedical Center, National Reference Laboratory	Centers for Disease Control and Prevention
EPI831018	NP	Rwanda	2016-May-24	EPI_ISL_233150	B/Rwanda/639/2016	Rwanda Biomedical Center, National Reference Laboratory	Centers for Disease Control and Prevention
EPI831019	NS	Rwanda	2016-May-24	EPI_ISL_233150	B/Rwanda/639/2016	Rwanda Biomedical Center, National Reference Laboratory	Centers for Disease Control and Prevention
EPI831020	MP	Rwanda	2016-May-24	EPI_ISL_233150	B/Rwanda/639/2016	Rwanda Biomedical Center, National Reference Laboratory	Centers for Disease Control and Prevention
EPI831021	PA	Rwanda	2016-May-24	EPI_ISL_233150	B/Rwanda/639/2016	Rwanda Biomedical Center, National Reference Laboratory	Centers for Disease Control and Prevention
EPI831022	PB2	Rwanda	2016-May-24	EPI_ISL_233150	B/Rwanda/639/2016	Rwanda Biomedical Center, National Reference Laboratory	Centers for Disease Control and Prevention
EPI831023	PB1	Rwanda	2016-May-24	EPI_ISL_233150	B/Rwanda/639/2016	Rwanda Biomedical Center, National Reference Laboratory	Centers for Disease Control and Prevention
EPI831024	NA	Rwanda	2016-May-24	EPI_ISL_233150	B/Rwanda/639/2016	Rwanda Biomedical Center, National Reference Laboratory	Centers for Disease Control and Prevention
EPI831025	HA	Rwanda	2016-May-24	EPI_ISL_233150	B/Rwanda/639/2016	Rwanda Biomedical Center, National Reference Laboratory	Centers for Disease Control and Prevention
EPI831026	NP	Rwanda	2016-Jun-01	EPI_ISL_233151	B/Rwanda/677/2016	Rwanda Biomedical Center, National Reference Laboratory	Centers for Disease Control and Prevention
EPI831027	NS	Rwanda	2016-Jun-01	EPI_ISL_233151	B/Rwanda/677/2016	Rwanda Biomedical Center, National Reference Laboratory	Centers for Disease Control and Prevention
EPI831028	MP	Rwanda	2016-Jun-01	EPI_ISL_233151	B/Rwanda/677/2016	Rwanda Biomedical Center, National Reference Laboratory	Centers for Disease Control and Prevention
EPI831029	PA	Rwanda	2016-Jun-01	EPI_ISL_233151	B/Rwanda/677/2016	Rwanda Biomedical Center, National Reference Laboratory	Centers for Disease Control and Prevention
EPI831030	PB2	Rwanda	2016-Jun-01	EPI_ISL_233151	B/Rwanda/677/2016	Rwanda Biomedical Center, National Reference Laboratory	Centers for Disease Control and Prevention
EPI831031	PB1	Rwanda	2016-Jun-01	EPI_ISL_233151	B/Rwanda/677/2016	Rwanda Biomedical Center, National Reference Laboratory	Centers for Disease Control and Prevention
EPI831032	NA	Rwanda	2016-Jun-01	EPI_ISL_233151	B/Rwanda/677/2016	Rwanda Biomedical Center, National Reference Laboratory	Centers for Disease Control and Prevention
EPI831033	HA	Rwanda	2016-Jun-01	EPI_ISL_233151	B/Rwanda/677/2016	Rwanda Biomedical Center, National Reference Laboratory	Centers for Disease Control and Prevention
EPI825742	MP	Rwanda	2016-Jun-01	EPI_ISL_232233	B/Rwanda/678/2016	Rwanda Biomedical Center, National Reference Laboratory	Centers for Disease Control and Prevention
EPI825743	PA	Rwanda	2016-Jun-01	EPI_ISL_232233	B/Rwanda/678/2016	Rwanda Biomedical Center, National Reference Laboratory	Centers for Disease Control and Prevention
EPI825744	PB2	Rwanda	2016-Jun-01	EPI_ISL_232233	B/Rwanda/678/2016	Rwanda Biomedical Center, National Reference Laboratory	Centers for Disease Control and Prevention
EPI825745	PB1	Rwanda	2016-Jun-01	EPI_ISL_232233	B/Rwanda/678/2016	Rwanda Biomedical Center, National Reference Laboratory	Centers for Disease Control and Prevention
EPI825746	NA	Rwanda	2016-Jun-01	EPI_ISL_232233	B/Rwanda/678/2016	Rwanda Biomedical Center, National Reference Laboratory	Centers for Disease Control and Prevention
EPI825747	HA	Rwanda	2016-Jun-01	EPI_ISL_232233	B/Rwanda/678/2016	Rwanda Biomedical Center, National Reference Laboratory	Centers for Disease Control and Prevention
EPI825740	NP	Rwanda	2016-Jun-01	EPI_ISL_232233	B/Rwanda/678/2016	Rwanda Biomedical Center, National Reference Laboratory	Centers for Disease Control and Prevention
EPI825741	NS	Rwanda	2016-Jun-01	EPI_ISL_232233	B/Rwanda/678/2016	Rwanda Biomedical Center, National Reference Laboratory	Centers for Disease Control and Prevention
EPI825748	NP	Rwanda	2016-May-31	EPI_ISL_232234	B/Rwanda/683/2016	Rwanda Biomedical Center, National Reference Laboratory	Centers for Disease Control and Prevention
EPI825749	NS	Rwanda	2016-May-31	EPI_ISL_232234	B/Rwanda/683/2016	Rwanda Biomedical Center, National Reference Laboratory	Centers for Disease Control and Prevention
EPI825750	MP	Rwanda	2016-May-31	EPI_ISL_232234	B/Rwanda/683/2016	Rwanda Biomedical Center, National Reference Laboratory	Centers for Disease Control and Prevention
EPI825751	PA	Rwanda	2016-May-31	EPI_ISL_232234	B/Rwanda/683/2016	Rwanda Biomedical Center, National Reference Laboratory	Centers for Disease Control and Prevention
EPI825752	PB2	Rwanda	2016-May-31	EPI_ISL_232234	B/Rwanda/683/2016	Rwanda Biomedical Center, National Reference Laboratory	Centers for Disease Control and Prevention
EPI825753	PB1	Rwanda	2016-May-31	EPI_ISL_232234	B/Rwanda/683/2016	Rwanda Biomedical Center, National Reference Laboratory	Centers for Disease Control and Prevention
EPI825754	NA	Rwanda	2016-May-31	EPI_ISL_232234	B/Rwanda/683/2016	Rwanda Biomedical Center, National Reference Laboratory	Centers for Disease Control and Prevention
EPI825755	HA	Rwanda	2016-May-31	EPI_ISL_232234	B/Rwanda/683/2016	Rwanda Biomedical Center, National Reference Laboratory	Centers for Disease Control and Prevention
EPI737557	NP	Tanzania, United Republic of	2015-Oct-19	EPI_ISL_217508	B/Tanzania/2096/2015	National Influenza Lab	Centers for Disease Control and Prevention
EPI737558	NS	Tanzania, United Republic of	2015-Oct-19	EPI_ISL_217508	B/Tanzania/2096/2015	National Influenza Lab	Centers for Disease Control and Prevention
EPI737559	MP	Tanzania, United Republic of	2015-Oct-19	EPI_ISL_217508	B/Tanzania/2096/2015	National Influenza Lab	Centers for Disease Control and Prevention
EPI737560	PA	Tanzania, United Republic of	2015-Oct-19	EPI_ISL_217508	B/Tanzania/2096/2015	National Influenza Lab	Centers for Disease Control and Prevention
EPI737561	PB2	Tanzania, United Republic of	2015-Oct-19	EPI_ISL_217508	B/Tanzania/2096/2015	National Influenza Lab	Centers for Disease Control and Prevention
EPI737562	PB1	Tanzania, United Republic of	2015-Oct-19	EPI_ISL_217508	B/Tanzania/2096/2015	National Influenza Lab	Centers for Disease Control and Prevention
EPI737563	NA	Tanzania, United Republic of	2015-Oct-19	EPI_ISL_217508	B/Tanzania/2096/2015	National Influenza Lab	Centers for Disease Control and Prevention
EPI737564	HA	Tanzania, United Republic of	2015-Oct-19	EPI_ISL_217508	B/Tanzania/2096/2015	National Influenza Lab	Centers for Disease Control and Prevention
EPI721104	NP	Tanzania, United Republic of	2015-Nov-07	EPI_ISL_214257	B/Tanzania/2116/2015	National Influenza Lab	Centers for Disease Control and Prevention
EPI721105	NS	Tanzania, United Republic of	2015-Nov-07	EPI_ISL_214257	B/Tanzania/2116/2015	National Influenza Lab	Centers for Disease Control and Prevention
EPI721106	MP	Tanzania, United Republic of	2015-Nov-07	EPI_ISL_214257	B/Tanzania/2116/2015	National Influenza Lab	Centers for Disease Control and Prevention
EPI721107	PA	Tanzania, United Republic of	2015-Nov-07	EPI_ISL_214257	B/Tanzania/2116/2015	National Influenza Lab	Centers for Disease Control and Prevention
EPI721108	PB2	Tanzania, United Republic of	2015-Nov-07	EPI_ISL_214257	B/Tanzania/2116/2015	National Influenza Lab	Centers for Disease Control and Prevention
EPI721109	PB1	Tanzania, United Republic of	2015-Nov-07	EPI_ISL_214257	B/Tanzania/2116/2015	National Influenza Lab	Centers for Disease Control and Prevention
EPI721110	NA	Tanzania, United Republic of	2015-Nov-07	EPI_ISL_214257	B/Tanzania/2116/2015	National Influenza Lab	Centers for Disease Control and Prevention
EPI721111	HA	Tanzania, United Republic of	2015-Nov-07	EPI_ISL_214257	B/Tanzania/2116/2015	National Influenza Lab	Centers for Disease Control and Prevention
EPI843550	NP	Tanzania, United Republic of	2016-Apr-25	EPI_ISL_235476	B/Tanzania/2159/2016	National Influenza Lab	Centers for Disease Control and Prevention
EPI843551	NS	Tanzania, United Republic of	2016-Apr-25	EPI_ISL_235476	B/Tanzania/2159/2016	National Influenza Lab	Centers for Disease Control and Prevention
EPI843552	MP	Tanzania, United Republic of	2016-Apr-25	EPI_ISL_235476	B/Tanzania/2159/2016	National Influenza Lab	Centers for Disease Control and Prevention
EPI843553	PA	Tanzania, United Republic of	2016-Apr-25	EPI_ISL_235476	B/Tanzania/2159/2016	National Influenza Lab	Centers for Disease Control and Prevention
EPI843554	PB2	Tanzania, United Republic of	2016-Apr-25	EPI_ISL_235476	B/Tanzania/2159/2016	National Influenza Lab	Centers for Disease Control and Prevention
EPI843555	PB1	Tanzania, United Republic of	2016-Apr-25	EPI_ISL_235476	B/Tanzania/2159/2016	National Influenza Lab	Centers for Disease Control and Prevention
EPI843556	NA	Tanzania, United Republic of	2016-Apr-25	EPI_ISL_235476	B/Tanzania/2159/2016	National Influenza Lab	Centers for Disease Control and Prevention
EPI843557	HA	Tanzania, United Republic of	2016-Apr-25	EPI_ISL_235476	B/Tanzania/2159/2016	National Influenza Lab	Centers for Disease Control and Prevention
EPI843627	NP	Tanzania, United Republic of	2016-Jun-08	EPI_ISL_235486	B/Tanzania/2175/2016	National Influenza Lab	Centers for Disease Control and Prevention
EPI843628	NS	Tanzania, United Republic of	2016-Jun-08	EPI_ISL_235486	B/Tanzania/2175/2016	National Influenza Lab	Centers for Disease Control and Prevention
EPI843629	MP	Tanzania, United Republic of	2016-Jun-08	EPI_ISL_235486	B/Tanzania/2175/2016	National Influenza Lab	Centers for Disease Control and Prevention
EPI843630	PA	Tanzania, United Republic of	2016-Jun-08	EPI_ISL_235486	B/Tanzania/2175/2016	National Influenza Lab	Centers for Disease Control and Prevention
EPI843631	PB2	Tanzania, United Republic of	2016-Jun-08	EPI_ISL_235486	B/Tanzania/2175/2016	National Influenza Lab	Centers for Disease Control and Prevention
EPI843632	PB1	Tanzania, United Republic of	2016-Jun-08	EPI_ISL_235486	B/Tanzania/2175/2016	National Influenza Lab	Centers for Disease Control and Prevention
EPI843633	NA	Tanzania, United Republic of	2016-Jun-08	EPI_ISL_235486	B/Tanzania/2175/2016	National Influenza Lab	Centers for Disease Control and Prevention
EPI843634	HA	Tanzania, United Republic of	2016-Jun-08	EPI_ISL_235486	B/Tanzania/2175/2016	National Influenza Lab	Centers for Disease Control and Prevention
EPI854617	NP	Tanzania, United Republic of	2016-Aug-23	EPI_ISL_236902	B/Tanzania/2196/2016	National Influenza Lab	Centers for Disease Control and Prevention
EPI854618	NS	Tanzania, United Republic of	2016-Aug-23	EPI_ISL_236902	B/Tanzania/2196/2016	National Influenza Lab	Centers for Disease Control and Prevention
EPI854619	MP	Tanzania, United Republic of	2016-Aug-23	EPI_ISL_236902	B/Tanzania/2196/2016	National Influenza Lab	Centers for Disease Control and Prevention
EPI854620	PA	Tanzania, United Republic of	2016-Aug-23	EPI_ISL_236902	B/Tanzania/2196/2016	National Influenza Lab	Centers for Disease Control and Prevention
EPI854621	PB2	Tanzania, United Republic of	2016-Aug-23	EPI_ISL_236902	B/Tanzania/2196/2016	National Influenza Lab	Centers for Disease Control and Prevention
EPI854622	PB1	Tanzania, United Republic of	2016-Aug-23	EPI_ISL_236902	B/Tanzania/2196/2016	National Influenza Lab	Centers for Disease Control and Prevention
EPI854623	NA	Tanzania, United Republic of	2016-Aug-23	EPI_ISL_236902	B/Tanzania/2196/2016	National Influenza Lab	Centers for Disease Control and Prevention
EPI854624	HA	Tanzania, United Republic of	2016-Aug-23	EPI_ISL_236902	B/Tanzania/2196/2016	National Influenza Lab	Centers for Disease Control and Prevention
EPI843542	NP	Tanzania, United Republic of	2016-Apr-05	EPI_ISL_235475	B/Tanzania/2200/2016	National Influenza Lab	Centers for Disease Control and Prevention
EPI843543	NS	Tanzania, United Republic of	2016-Apr-05	EPI_ISL_235475	B/Tanzania/2200/2016	National Influenza Lab	Centers for Disease Control and Prevention
EPI843544	MP	Tanzania, United Republic of	2016-Apr-05	EPI_ISL_235475	B/Tanzania/2200/2016	National Influenza Lab	Centers for Disease Control and Prevention
EPI843545	PA	Tanzania, United Republic of	2016-Apr-05	EPI_ISL_235475	B/Tanzania/2200/2016	National Influenza Lab	Centers for Disease Control and Prevention
EPI843546	PB2	Tanzania, United Republic of	2016-Apr-05	EPI_ISL_235475	B/Tanzania/2200/2016	National Influenza Lab	Centers for Disease Control and Prevention
EPI843547	PB1	Tanzania, United Republic of	2016-Apr-05	EPI_ISL_235475	B/Tanzania/2200/2016	National Influenza Lab	Centers for Disease Control and Prevention
EPI843548	NA	Tanzania, United Republic of	2016-Apr-05	EPI_ISL_235475	B/Tanzania/2200/2016	National Influenza Lab	Centers for Disease Control and Prevention
EPI843549	HA	Tanzania, United Republic of	2016-Apr-05	EPI_ISL_235475	B/Tanzania/2200/2016	National Influenza Lab	Centers for Disease Control and Prevention
EPI831129	NP	Tanzania, United Republic of	2016-Apr-14	EPI_ISL_233164	B/Tanzania/2208/2016	National Influenza Lab	Centers for Disease Control and Prevention
EPI831130	NS	Tanzania, United Republic of	2016-Apr-14	EPI_ISL_233164	B/Tanzania/2208/2016	National Influenza Lab	Centers for Disease Control and Prevention
EPI831131	MP	Tanzania, United Republic of	2016-Apr-14	EPI_ISL_233164	B/Tanzania/2208/2016	National Influenza Lab	Centers for Disease Control and Prevention
EPI831132	PA	Tanzania, United Republic of	2016-Apr-14	EPI_ISL_233164	B/Tanzania/2208/2016	National Influenza Lab	Centers for Disease Control and Prevention
EPI831133	PB2	Tanzania, United Republic of	2016-Apr-14	EPI_ISL_233164	B/Tanzania/2208/2016	National Influenza Lab	Centers for Disease Control and Prevention
EPI831134	PB1	Tanzania, United Republic of	2016-Apr-14	EPI_ISL_233164	B/Tanzania/2208/2016	National Influenza Lab	Centers for Disease Control and Prevention
EPI831135	NA	Tanzania, United Republic of	2016-Apr-14	EPI_ISL_233164	B/Tanzania/2208/2016	National Influenza Lab	Centers for Disease Control and Prevention
EPI831136	HA	Tanzania, United Republic of	2016-Apr-14	EPI_ISL_233164	B/Tanzania/2208/2016	National Influenza Lab	Centers for Disease Control and Prevention
EPI843566	NP	Tanzania, United Republic of	2016-Apr-22	EPI_ISL_235478	B/Tanzania/2214/2016	National Influenza Lab	Centers for Disease Control and Prevention
EPI843567	NS	Tanzania, United Republic of	2016-Apr-22	EPI_ISL_235478	B/Tanzania/2214/2016	National Influenza Lab	Centers for Disease Control and Prevention
EPI843568	MP	Tanzania, United Republic of	2016-Apr-22	EPI_ISL_235478	B/Tanzania/2214/2016	National Influenza Lab	Centers for Disease Control and Prevention
EPI843569	PA	Tanzania, United Republic of	2016-Apr-22	EPI_ISL_235478	B/Tanzania/2214/2016	National Influenza Lab	Centers for Disease Control and Prevention
EPI843570	PB2	Tanzania, United Republic of	2016-Apr-22	EPI_ISL_235478	B/Tanzania/2214/2016	National Influenza Lab	Centers for Disease Control and Prevention
EPI843571	PB1	Tanzania, United Republic of	2016-Apr-22	EPI_ISL_235478	B/Tanzania/2214/2016	National Influenza Lab	Centers for Disease Control and Prevention
EPI843572	NA	Tanzania, United Republic of	2016-Apr-22	EPI_ISL_235478	B/Tanzania/2214/2016	National Influenza Lab	Centers for Disease Control and Prevention
EPI843573	HA	Tanzania, United Republic of	2016-Apr-22	EPI_ISL_235478	B/Tanzania/2214/2016	National Influenza Lab	Centers for Disease Control and Prevention
EPI843635	NP	Tanzania, United Republic of	2016-Apr-22	EPI_ISL_235487	B/Tanzania/2216/2016	National Influenza Lab	Centers for Disease Control and Prevention
EPI843636	NS	Tanzania, United Republic of	2016-Apr-22	EPI_ISL_235487	B/Tanzania/2216/2016	National Influenza Lab	Centers for Disease Control and Prevention
EPI843637	MP	Tanzania, United Republic of	2016-Apr-22	EPI_ISL_235487	B/Tanzania/2216/2016	National Influenza Lab	Centers for Disease Control and Prevention
EPI843638	PA	Tanzania, United Republic of	2016-Apr-22	EPI_ISL_235487	B/Tanzania/2216/2016	National Influenza Lab	Centers for Disease Control and Prevention
EPI843639	PB2	Tanzania, United Republic of	2016-Apr-22	EPI_ISL_235487	B/Tanzania/2216/2016	National Influenza Lab	Centers for Disease Control and Prevention
EPI843640	PB1	Tanzania, United Republic of	2016-Apr-22	EPI_ISL_235487	B/Tanzania/2216/2016	National Influenza Lab	Centers for Disease Control and Prevention
EPI843641	NA	Tanzania, United Republic of	2016-Apr-22	EPI_ISL_235487	B/Tanzania/2216/2016	National Influenza Lab	Centers for Disease Control and Prevention
EPI843642	HA	Tanzania, United Republic of	2016-Apr-22	EPI_ISL_235487	B/Tanzania/2216/2016	National Influenza Lab	Centers for Disease Control and Prevention
EPI843651	NP	Tanzania, United Republic of	2016-Apr-12	EPI_ISL_235489	B/Tanzania/2233/2016	National Influenza Lab	Centers for Disease Control and Prevention
EPI843652	NS	Tanzania, United Republic of	2016-Apr-12	EPI_ISL_235489	B/Tanzania/2233/2016	National Influenza Lab	Centers for Disease Control and Prevention
EPI843653	MP	Tanzania, United Republic of	2016-Apr-12	EPI_ISL_235489	B/Tanzania/2233/2016	National Influenza Lab	Centers for Disease Control and Prevention
EPI843654	PA	Tanzania, United Republic of	2016-Apr-12	EPI_ISL_235489	B/Tanzania/2233/2016	National Influenza Lab	Centers for Disease Control and Prevention
EPI843655	PB2	Tanzania, United Republic of	2016-Apr-12	EPI_ISL_235489	B/Tanzania/2233/2016	National Influenza Lab	Centers for Disease Control and Prevention
EPI843656	PB1	Tanzania, United Republic of	2016-Apr-12	EPI_ISL_235489	B/Tanzania/2233/2016	National Influenza Lab	Centers for Disease Control and Prevention
EPI843657	NA	Tanzania, United Republic of	2016-Apr-12	EPI_ISL_235489	B/Tanzania/2233/2016	National Influenza Lab	Centers for Disease Control and Prevention
EPI843658	HA	Tanzania, United Republic of	2016-Apr-12	EPI_ISL_235489	B/Tanzania/2233/2016	National Influenza Lab	Centers for Disease Control and Prevention
EPI843574	NP	Tanzania, United Republic of	2016-May-28	EPI_ISL_235479	B/Tanzania/2245/2016	National Influenza Lab	Centers for Disease Control and Prevention
EPI843575	NS	Tanzania, United Republic of	2016-May-28	EPI_ISL_235479	B/Tanzania/2245/2016	National Influenza Lab	Centers for Disease Control and Prevention
EPI843576	MP	Tanzania, United Republic of	2016-May-28	EPI_ISL_235479	B/Tanzania/2245/2016	National Influenza Lab	Centers for Disease Control and Prevention
EPI843577	PA	Tanzania, United Republic of	2016-May-28	EPI_ISL_235479	B/Tanzania/2245/2016	National Influenza Lab	Centers for Disease Control and Prevention
EPI843578	PB2	Tanzania, United Republic of	2016-May-28	EPI_ISL_235479	B/Tanzania/2245/2016	National Influenza Lab	Centers for Disease Control and Prevention
EPI843579	PB1	Tanzania, United Republic of	2016-May-28	EPI_ISL_235479	B/Tanzania/2245/2016	National Influenza Lab	Centers for Disease Control and Prevention
EPI843580	NA	Tanzania, United Republic of	2016-May-28	EPI_ISL_235479	B/Tanzania/2245/2016	National Influenza Lab	Centers for Disease Control and Prevention
EPI843581	HA	Tanzania, United Republic of	2016-May-28	EPI_ISL_235479	B/Tanzania/2245/2016	National Influenza Lab	Centers for Disease Control and Prevention
EPI843582	NP	Tanzania, United Republic of	2016-May-30	EPI_ISL_235480	B/Tanzania/2247/2016	National Influenza Lab	Centers for Disease Control and Prevention
EPI843583	NS	Tanzania, United Republic of	2016-May-30	EPI_ISL_235480	B/Tanzania/2247/2016	National Influenza Lab	Centers for Disease Control and Prevention
EPI843584	MP	Tanzania, United Republic of	2016-May-30	EPI_ISL_235480	B/Tanzania/2247/2016	National Influenza Lab	Centers for Disease Control and Prevention
EPI843585	PA	Tanzania, United Republic of	2016-May-30	EPI_ISL_235480	B/Tanzania/2247/2016	National Influenza Lab	Centers for Disease Control and Prevention
EPI843586	PB2	Tanzania, United Republic of	2016-May-30	EPI_ISL_235480	B/Tanzania/2247/2016	National Influenza Lab	Centers for Disease Control and Prevention
EPI843587	PB1	Tanzania, United Republic of	2016-May-30	EPI_ISL_235480	B/Tanzania/2247/2016	National Influenza Lab	Centers for Disease Control and Prevention
EPI843588	NA	Tanzania, United Republic of	2016-May-30	EPI_ISL_235480	B/Tanzania/2247/2016	National Influenza Lab	Centers for Disease Control and Prevention
EPI843589	HA	Tanzania, United Republic of	2016-May-30	EPI_ISL_235480	B/Tanzania/2247/2016	National Influenza Lab	Centers for Disease Control and Prevention
EPI831144	HA	Tanzania, United Republic of	2016-May-12	EPI_ISL_233166	B/Tanzania/2930/2016	National Influenza Lab	Centers for Disease Control and Prevention
EPI831137	NP	Tanzania, United Republic of	2016-May-12	EPI_ISL_233166	B/Tanzania/2930/2016	National Influenza Lab	Centers for Disease Control and Prevention
EPI831138	NS	Tanzania, United Republic of	2016-May-12	EPI_ISL_233166	B/Tanzania/2930/2016	National Influenza Lab	Centers for Disease Control and Prevention
EPI831139	MP	Tanzania, United Republic of	2016-May-12	EPI_ISL_233166	B/Tanzania/2930/2016	National Influenza Lab	Centers for Disease Control and Prevention
EPI831140	PA	Tanzania, United Republic of	2016-May-12	EPI_ISL_233166	B/Tanzania/2930/2016	National Influenza Lab	Centers for Disease Control and Prevention
EPI831141	PB2	Tanzania, United Republic of	2016-May-12	EPI_ISL_233166	B/Tanzania/2930/2016	National Influenza Lab	Centers for Disease Control and Prevention
EPI831142	PB1	Tanzania, United Republic of	2016-May-12	EPI_ISL_233166	B/Tanzania/2930/2016	National Influenza Lab	Centers for Disease Control and Prevention
EPI831143	NA	Tanzania, United Republic of	2016-May-12	EPI_ISL_233166	B/Tanzania/2930/2016	National Influenza Lab	Centers for Disease Control and Prevention
EPI831145	NP	Tanzania, United Republic of	2016-May-12	EPI_ISL_233167	B/Tanzania/2931/2016	National Influenza Lab	Centers for Disease Control and Prevention
EPI831146	NS	Tanzania, United Republic of	2016-May-12	EPI_ISL_233167	B/Tanzania/2931/2016	National Influenza Lab	Centers for Disease Control and Prevention
EPI831147	MP	Tanzania, United Republic of	2016-May-12	EPI_ISL_233167	B/Tanzania/2931/2016	National Influenza Lab	Centers for Disease Control and Prevention
EPI831148	PA	Tanzania, United Republic of	2016-May-12	EPI_ISL_233167	B/Tanzania/2931/2016	National Influenza Lab	Centers for Disease Control and Prevention
EPI831149	PB2	Tanzania, United Republic of	2016-May-12	EPI_ISL_233167	B/Tanzania/2931/2016	National Influenza Lab	Centers for Disease Control and Prevention
EPI831150	PB1	Tanzania, United Republic of	2016-May-12	EPI_ISL_233167	B/Tanzania/2931/2016	National Influenza Lab	Centers for Disease Control and Prevention
EPI831151	NA	Tanzania, United Republic of	2016-May-12	EPI_ISL_233167	B/Tanzania/2931/2016	National Influenza Lab	Centers for Disease Control and Prevention
EPI831152	HA	Tanzania, United Republic of	2016-May-12	EPI_ISL_233167	B/Tanzania/2931/2016	National Influenza Lab	Centers for Disease Control and Prevention
EPI831153	NP	Tanzania, United Republic of	2016-May-13	EPI_ISL_233168	B/Tanzania/2933/2016	National Influenza Lab	Centers for Disease Control and Prevention
EPI831154	NS	Tanzania, United Republic of	2016-May-13	EPI_ISL_233168	B/Tanzania/2933/2016	National Influenza Lab	Centers for Disease Control and Prevention
EPI831155	MP	Tanzania, United Republic of	2016-May-13	EPI_ISL_233168	B/Tanzania/2933/2016	National Influenza Lab	Centers for Disease Control and Prevention
EPI831156	PA	Tanzania, United Republic of	2016-May-13	EPI_ISL_233168	B/Tanzania/2933/2016	National Influenza Lab	Centers for Disease Control and Prevention
EPI831157	PB2	Tanzania, United Republic of	2016-May-13	EPI_ISL_233168	B/Tanzania/2933/2016	National Influenza Lab	Centers for Disease Control and Prevention
EPI831158	PB1	Tanzania, United Republic of	2016-May-13	EPI_ISL_233168	B/Tanzania/2933/2016	National Influenza Lab	Centers for Disease Control and Prevention
EPI831159	NA	Tanzania, United Republic of	2016-May-13	EPI_ISL_233168	B/Tanzania/2933/2016	National Influenza Lab	Centers for Disease Control and Prevention
EPI831160	HA	Tanzania, United Republic of	2016-May-13	EPI_ISL_233168	B/Tanzania/2933/2016	National Influenza Lab	Centers for Disease Control and Prevention
EPI843558	NP	Tanzania, United Republic of	2016-May-13	EPI_ISL_235477	B/Tanzania/2934/2016	National Influenza Lab	Centers for Disease Control and Prevention
EPI843559	NS	Tanzania, United Republic of	2016-May-13	EPI_ISL_235477	B/Tanzania/2934/2016	National Influenza Lab	Centers for Disease Control and Prevention
EPI843560	MP	Tanzania, United Republic of	2016-May-13	EPI_ISL_235477	B/Tanzania/2934/2016	National Influenza Lab	Centers for Disease Control and Prevention
EPI843561	PA	Tanzania, United Republic of	2016-May-13	EPI_ISL_235477	B/Tanzania/2934/2016	National Influenza Lab	Centers for Disease Control and Prevention
EPI843562	PB2	Tanzania, United Republic of	2016-May-13	EPI_ISL_235477	B/Tanzania/2934/2016	National Influenza Lab	Centers for Disease Control and Prevention
EPI843563	PB1	Tanzania, United Republic of	2016-May-13	EPI_ISL_235477	B/Tanzania/2934/2016	National Influenza Lab	Centers for Disease Control and Prevention
EPI843564	NA	Tanzania, United Republic of	2016-May-13	EPI_ISL_235477	B/Tanzania/2934/2016	National Influenza Lab	Centers for Disease Control and Prevention
EPI843565	HA	Tanzania, United Republic of	2016-May-13	EPI_ISL_235477	B/Tanzania/2934/2016	National Influenza Lab	Centers for Disease Control and Prevention
EPI831161	NP	Tanzania, United Republic of	2016-May-18	EPI_ISL_233169	B/Tanzania/2938/2016	National Influenza Lab	Centers for Disease Control and Prevention
EPI831162	NS	Tanzania, United Republic of	2016-May-18	EPI_ISL_233169	B/Tanzania/2938/2016	National Influenza Lab	Centers for Disease Control and Prevention
EPI831163	MP	Tanzania, United Republic of	2016-May-18	EPI_ISL_233169	B/Tanzania/2938/2016	National Influenza Lab	Centers for Disease Control and Prevention
EPI831164	PA	Tanzania, United Republic of	2016-May-18	EPI_ISL_233169	B/Tanzania/2938/2016	National Influenza Lab	Centers for Disease Control and Prevention
EPI831165	PB2	Tanzania, United Republic of	2016-May-18	EPI_ISL_233169	B/Tanzania/2938/2016	National Influenza Lab	Centers for Disease Control and Prevention
EPI831166	PB1	Tanzania, United Republic of	2016-May-18	EPI_ISL_233169	B/Tanzania/2938/2016	National Influenza Lab	Centers for Disease Control and Prevention
EPI831167	NA	Tanzania, United Republic of	2016-May-18	EPI_ISL_233169	B/Tanzania/2938/2016	National Influenza Lab	Centers for Disease Control and Prevention
EPI831168	HA	Tanzania, United Republic of	2016-May-18	EPI_ISL_233169	B/Tanzania/2938/2016	National Influenza Lab	Centers for Disease Control and Prevention
EPI843643	NP	Tanzania, United Republic of	2016-Jun-21	EPI_ISL_235488	B/Tanzania/2940/2016	National Influenza Lab	Centers for Disease Control and Prevention
EPI843644	NS	Tanzania, United Republic of	2016-Jun-21	EPI_ISL_235488	B/Tanzania/2940/2016	National Influenza Lab	Centers for Disease Control and Prevention
EPI843645	MP	Tanzania, United Republic of	2016-Jun-21	EPI_ISL_235488	B/Tanzania/2940/2016	National Influenza Lab	Centers for Disease Control and Prevention
EPI843646	PA	Tanzania, United Republic of	2016-Jun-21	EPI_ISL_235488	B/Tanzania/2940/2016	National Influenza Lab	Centers for Disease Control and Prevention
EPI843647	PB2	Tanzania, United Republic of	2016-Jun-21	EPI_ISL_235488	B/Tanzania/2940/2016	National Influenza Lab	Centers for Disease Control and Prevention
EPI843648	PB1	Tanzania, United Republic of	2016-Jun-21	EPI_ISL_235488	B/Tanzania/2940/2016	National Influenza Lab	Centers for Disease Control and Prevention
EPI843649	NA	Tanzania, United Republic of	2016-Jun-21	EPI_ISL_235488	B/Tanzania/2940/2016	National Influenza Lab	Centers for Disease Control and Prevention
EPI843650	HA	Tanzania, United Republic of	2016-Jun-21	EPI_ISL_235488	B/Tanzania/2940/2016	National Influenza Lab	Centers for Disease Control and Prevention
EPI843590	NP	Tanzania, United Republic of	2016-May-24	EPI_ISL_235481	B/Tanzania/2946/2016	National Influenza Lab	Centers for Disease Control and Prevention
EPI843591	NS	Tanzania, United Republic of	2016-May-24	EPI_ISL_235481	B/Tanzania/2946/2016	National Influenza Lab	Centers for Disease Control and Prevention
EPI843592	MP	Tanzania, United Republic of	2016-May-24	EPI_ISL_235481	B/Tanzania/2946/2016	National Influenza Lab	Centers for Disease Control and Prevention
EPI843593	PA	Tanzania, United Republic of	2016-May-24	EPI_ISL_235481	B/Tanzania/2946/2016	National Influenza Lab	Centers for Disease Control and Prevention
EPI843594	PB2	Tanzania, United Republic of	2016-May-24	EPI_ISL_235481	B/Tanzania/2946/2016	National Influenza Lab	Centers for Disease Control and Prevention
EPI843595	PB1	Tanzania, United Republic of	2016-May-24	EPI_ISL_235481	B/Tanzania/2946/2016	National Influenza Lab	Centers for Disease Control and Prevention
EPI843596	NA	Tanzania, United Republic of	2016-May-24	EPI_ISL_235481	B/Tanzania/2946/2016	National Influenza Lab	Centers for Disease Control and Prevention
EPI843597	HA	Tanzania, United Republic of	2016-May-24	EPI_ISL_235481	B/Tanzania/2946/2016	National Influenza Lab	Centers for Disease Control and Prevention
EPI843621	MP	Tanzania, United Republic of	2016-Jun-23	EPI_ISL_235485	B/Tanzania/2970/2016	National Influenza Lab	Centers for Disease Control and Prevention
EPI843622	PA	Tanzania, United Republic of	2016-Jun-23	EPI_ISL_235485	B/Tanzania/2970/2016	National Influenza Lab	Centers for Disease Control and Prevention
EPI843623	PB2	Tanzania, United Republic of	2016-Jun-23	EPI_ISL_235485	B/Tanzania/2970/2016	National Influenza Lab	Centers for Disease Control and Prevention
EPI843624	PB1	Tanzania, United Republic of	2016-Jun-23	EPI_ISL_235485	B/Tanzania/2970/2016	National Influenza Lab	Centers for Disease Control and Prevention
EPI843625	NA	Tanzania, United Republic of	2016-Jun-23	EPI_ISL_235485	B/Tanzania/2970/2016	National Influenza Lab	Centers for Disease Control and Prevention
EPI843626	HA	Tanzania, United Republic of	2016-Jun-23	EPI_ISL_235485	B/Tanzania/2970/2016	National Influenza Lab	Centers for Disease Control and Prevention
EPI843619	NP	Tanzania, United Republic of	2016-Jun-23	EPI_ISL_235485	B/Tanzania/2970/2016	National Influenza Lab	Centers for Disease Control and Prevention
EPI843620	NS	Tanzania, United Republic of	2016-Jun-23	EPI_ISL_235485	B/Tanzania/2970/2016	National Influenza Lab	Centers for Disease Control and Prevention
EPI843598	NP	Tanzania, United Republic of	2016-Jun-23	EPI_ISL_235482	B/Tanzania/2978/2016	National Influenza Lab	Centers for Disease Control and Prevention
EPI843599	NS	Tanzania, United Republic of	2016-Jun-23	EPI_ISL_235482	B/Tanzania/2978/2016	National Influenza Lab	Centers for Disease Control and Prevention
EPI843600	MP	Tanzania, United Republic of	2016-Jun-23	EPI_ISL_235482	B/Tanzania/2978/2016	National Influenza Lab	Centers for Disease Control and Prevention
EPI843601	PA	Tanzania, United Republic of	2016-Jun-23	EPI_ISL_235482	B/Tanzania/2978/2016	National Influenza Lab	Centers for Disease Control and Prevention
EPI843602	PB2	Tanzania, United Republic of	2016-Jun-23	EPI_ISL_235482	B/Tanzania/2978/2016	National Influenza Lab	Centers for Disease Control and Prevention
EPI843603	PB1	Tanzania, United Republic of	2016-Jun-23	EPI_ISL_235482	B/Tanzania/2978/2016	National Influenza Lab	Centers for Disease Control and Prevention
EPI843604	NA	Tanzania, United Republic of	2016-Jun-23	EPI_ISL_235482	B/Tanzania/2978/2016	National Influenza Lab	Centers for Disease Control and Prevention
EPI843605	HA	Tanzania, United Republic of	2016-Jun-23	EPI_ISL_235482	B/Tanzania/2978/2016	National Influenza Lab	Centers for Disease Control and Prevention
EPI843606	NP	Tanzania, United Republic of	2016-Aug-12	EPI_ISL_235483	B/Tanzania/2998/2016	National Influenza Lab	Centers for Disease Control and Prevention
EPI843607	NS	Tanzania, United Republic of	2016-Aug-12	EPI_ISL_235483	B/Tanzania/2998/2016	National Influenza Lab	Centers for Disease Control and Prevention
EPI843608	MP	Tanzania, United Republic of	2016-Aug-12	EPI_ISL_235483	B/Tanzania/2998/2016	National Influenza Lab	Centers for Disease Control and Prevention
EPI843609	PA	Tanzania, United Republic of	2016-Aug-12	EPI_ISL_235483	B/Tanzania/2998/2016	National Influenza Lab	Centers for Disease Control and Prevention
EPI843610	PB2	Tanzania, United Republic of	2016-Aug-12	EPI_ISL_235483	B/Tanzania/2998/2016	National Influenza Lab	Centers for Disease Control and Prevention
EPI843611	PB1	Tanzania, United Republic of	2016-Aug-12	EPI_ISL_235483	B/Tanzania/2998/2016	National Influenza Lab	Centers for Disease Control and Prevention
EPI843612	NA	Tanzania, United Republic of	2016-Aug-12	EPI_ISL_235483	B/Tanzania/2998/2016	National Influenza Lab	Centers for Disease Control and Prevention
EPI843613	HA	Tanzania, United Republic of	2016-Aug-12	EPI_ISL_235483	B/Tanzania/2998/2016	National Influenza Lab	Centers for Disease Control and Prevention
EPI831169	NP	Tanzania, United Republic of	2016-Apr-28	EPI_ISL_233170	B/Tanzania/4001/2016	National Influenza Lab	Centers for Disease Control and Prevention
EPI831170	NS	Tanzania, United Republic of	2016-Apr-28	EPI_ISL_233170	B/Tanzania/4001/2016	National Influenza Lab	Centers for Disease Control and Prevention
EPI831171	MP	Tanzania, United Republic of	2016-Apr-28	EPI_ISL_233170	B/Tanzania/4001/2016	National Influenza Lab	Centers for Disease Control and Prevention
EPI831172	PA	Tanzania, United Republic of	2016-Apr-28	EPI_ISL_233170	B/Tanzania/4001/2016	National Influenza Lab	Centers for Disease Control and Prevention
EPI831173	PB2	Tanzania, United Republic of	2016-Apr-28	EPI_ISL_233170	B/Tanzania/4001/2016	National Influenza Lab	Centers for Disease Control and Prevention
EPI831174	PB1	Tanzania, United Republic of	2016-Apr-28	EPI_ISL_233170	B/Tanzania/4001/2016	National Influenza Lab	Centers for Disease Control and Prevention
EPI831175	NA	Tanzania, United Republic of	2016-Apr-28	EPI_ISL_233170	B/Tanzania/4001/2016	National Influenza Lab	Centers for Disease Control and Prevention
EPI831176	HA	Tanzania, United Republic of	2016-Apr-28	EPI_ISL_233170	B/Tanzania/4001/2016	National Influenza Lab	Centers for Disease Control and Prevention
EPI567171	MP	Tanzania, United Republic of	2014-Dec-16	EPI_ISL_172663	B/Tanzania/612/2014	National Influenza Lab	Centers for Disease Control and Prevention
EPI565095	NP	Tanzania, United Republic of	2014-Dec-16	EPI_ISL_172663	B/Tanzania/612/2014	National Influenza Lab	Centers for Disease Control and Prevention
EPI565096	NS	Tanzania, United Republic of	2014-Dec-16	EPI_ISL_172663	B/Tanzania/612/2014	National Influenza Lab	Centers for Disease Control and Prevention
EPI565097	PA	Tanzania, United Republic of	2014-Dec-16	EPI_ISL_172663	B/Tanzania/612/2014	National Influenza Lab	Centers for Disease Control and Prevention
EPI565098	PB2	Tanzania, United Republic of	2014-Dec-16	EPI_ISL_172663	B/Tanzania/612/2014	National Influenza Lab	Centers for Disease Control and Prevention
EPI565099	PB1	Tanzania, United Republic of	2014-Dec-16	EPI_ISL_172663	B/Tanzania/612/2014	National Influenza Lab	Centers for Disease Control and Prevention
EPI565100	NA	Tanzania, United Republic of	2014-Dec-16	EPI_ISL_172663	B/Tanzania/612/2014	National Influenza Lab	Centers for Disease Control and Prevention
EPI565101	HA	Tanzania, United Republic of	2014-Dec-16	EPI_ISL_172663	B/Tanzania/612/2014	National Influenza Lab	Centers for Disease Control and Prevention
EPI721112	NP	Tanzania, United Republic of	2015-Nov-28	EPI_ISL_214258	B/Tanzania/665/2015	National Influenza Lab	Centers for Disease Control and Prevention
EPI721113	NS	Tanzania, United Republic of	2015-Nov-28	EPI_ISL_214258	B/Tanzania/665/2015	National Influenza Lab	Centers for Disease Control and Prevention
EPI721114	MP	Tanzania, United Republic of	2015-Nov-28	EPI_ISL_214258	B/Tanzania/665/2015	National Influenza Lab	Centers for Disease Control and Prevention
EPI721115	PA	Tanzania, United Republic of	2015-Nov-28	EPI_ISL_214258	B/Tanzania/665/2015	National Influenza Lab	Centers for Disease Control and Prevention
EPI721116	PB2	Tanzania, United Republic of	2015-Nov-28	EPI_ISL_214258	B/Tanzania/665/2015	National Influenza Lab	Centers for Disease Control and Prevention
EPI721117	PB1	Tanzania, United Republic of	2015-Nov-28	EPI_ISL_214258	B/Tanzania/665/2015	National Influenza Lab	Centers for Disease Control and Prevention
EPI721118	NA	Tanzania, United Republic of	2015-Nov-28	EPI_ISL_214258	B/Tanzania/665/2015	National Influenza Lab	Centers for Disease Control and Prevention
EPI721119	HA	Tanzania, United Republic of	2015-Nov-28	EPI_ISL_214258	B/Tanzania/665/2015	National Influenza Lab	Centers for Disease Control and Prevention
EPI831177	NP	Tanzania, United Republic of	2016-Apr-25	EPI_ISL_233171	B/Tanzania/704/2016	National Influenza Lab	Centers for Disease Control and Prevention
EPI831178	NS	Tanzania, United Republic of	2016-Apr-25	EPI_ISL_233171	B/Tanzania/704/2016	National Influenza Lab	Centers for Disease Control and Prevention
EPI831179	MP	Tanzania, United Republic of	2016-Apr-25	EPI_ISL_233171	B/Tanzania/704/2016	National Influenza Lab	Centers for Disease Control and Prevention
EPI831180	PA	Tanzania, United Republic of	2016-Apr-25	EPI_ISL_233171	B/Tanzania/704/2016	National Influenza Lab	Centers for Disease Control and Prevention
EPI831181	PB2	Tanzania, United Republic of	2016-Apr-25	EPI_ISL_233171	B/Tanzania/704/2016	National Influenza Lab	Centers for Disease Control and Prevention
EPI831182	PB1	Tanzania, United Republic of	2016-Apr-25	EPI_ISL_233171	B/Tanzania/704/2016	National Influenza Lab	Centers for Disease Control and Prevention
EPI831183	NA	Tanzania, United Republic of	2016-Apr-25	EPI_ISL_233171	B/Tanzania/704/2016	National Influenza Lab	Centers for Disease Control and Prevention
EPI831184	HA	Tanzania, United Republic of	2016-Apr-25	EPI_ISL_233171	B/Tanzania/704/2016	National Influenza Lab	Centers for Disease Control and Prevention
EPI863224	NP	Madagascar	2016-Jul-26	EPI_ISL_238813	B/Toamasina/4011/2016	Institut Pasteur de Madagascar	Centers for Disease Control and Prevention
EPI863225	NS	Madagascar	2016-Jul-26	EPI_ISL_238813	B/Toamasina/4011/2016	Institut Pasteur de Madagascar	Centers for Disease Control and Prevention
EPI863226	MP	Madagascar	2016-Jul-26	EPI_ISL_238813	B/Toamasina/4011/2016	Institut Pasteur de Madagascar	Centers for Disease Control and Prevention
EPI863227	PA	Madagascar	2016-Jul-26	EPI_ISL_238813	B/Toamasina/4011/2016	Institut Pasteur de Madagascar	Centers for Disease Control and Prevention
EPI863228	PB2	Madagascar	2016-Jul-26	EPI_ISL_238813	B/Toamasina/4011/2016	Institut Pasteur de Madagascar	Centers for Disease Control and Prevention
EPI863229	PB1	Madagascar	2016-Jul-26	EPI_ISL_238813	B/Toamasina/4011/2016	Institut Pasteur de Madagascar	Centers for Disease Control and Prevention
EPI863230	NA	Madagascar	2016-Jul-26	EPI_ISL_238813	B/Toamasina/4011/2016	Institut Pasteur de Madagascar	Centers for Disease Control and Prevention
EPI863231	HA	Madagascar	2016-Jul-26	EPI_ISL_238813	B/Toamasina/4011/2016	Institut Pasteur de Madagascar	Centers for Disease Control and Prevention
EPI863216	NP	Madagascar	2016-Sep-22	EPI_ISL_238812	B/Toamasina/5288/2016	Institut Pasteur de Madagascar	Centers for Disease Control and Prevention
EPI863217	NS	Madagascar	2016-Sep-22	EPI_ISL_238812	B/Toamasina/5288/2016	Institut Pasteur de Madagascar	Centers for Disease Control and Prevention
EPI863218	MP	Madagascar	2016-Sep-22	EPI_ISL_238812	B/Toamasina/5288/2016	Institut Pasteur de Madagascar	Centers for Disease Control and Prevention
EPI863219	PA	Madagascar	2016-Sep-22	EPI_ISL_238812	B/Toamasina/5288/2016	Institut Pasteur de Madagascar	Centers for Disease Control and Prevention
EPI863220	PB2	Madagascar	2016-Sep-22	EPI_ISL_238812	B/Toamasina/5288/2016	Institut Pasteur de Madagascar	Centers for Disease Control and Prevention
EPI863221	PB1	Madagascar	2016-Sep-22	EPI_ISL_238812	B/Toamasina/5288/2016	Institut Pasteur de Madagascar	Centers for Disease Control and Prevention
EPI863222	NA	Madagascar	2016-Sep-22	EPI_ISL_238812	B/Toamasina/5288/2016	Institut Pasteur de Madagascar	Centers for Disease Control and Prevention
EPI863223	HA	Madagascar	2016-Sep-22	EPI_ISL_238812	B/Toamasina/5288/2016	Institut Pasteur de Madagascar	Centers for Disease Control and Prevention
EPI1056773	HA	Togo	2016-Dec-13	EPI_ISL_277249	B/Togo/679/2016	Institute National D'Hygiene	Centers for Disease Control and Prevention
EPI1056766	NP	Togo	2016-Dec-13	EPI_ISL_277249	B/Togo/679/2016	Institute National D'Hygiene	Centers for Disease Control and Prevention
EPI1056767	NS	Togo	2016-Dec-13	EPI_ISL_277249	B/Togo/679/2016	Institute National D'Hygiene	Centers for Disease Control and Prevention
EPI1056768	MP	Togo	2016-Dec-13	EPI_ISL_277249	B/Togo/679/2016	Institute National D'Hygiene	Centers for Disease Control and Prevention
EPI1056769	PA	Togo	2016-Dec-13	EPI_ISL_277249	B/Togo/679/2016	Institute National D'Hygiene	Centers for Disease Control and Prevention
EPI1056770	PB2	Togo	2016-Dec-13	EPI_ISL_277249	B/Togo/679/2016	Institute National D'Hygiene	Centers for Disease Control and Prevention
EPI1056771	PB1	Togo	2016-Dec-13	EPI_ISL_277249	B/Togo/679/2016	Institute National D'Hygiene	Centers for Disease Control and Prevention
EPI1056772	NA	Togo	2016-Dec-13	EPI_ISL_277249	B/Togo/679/2016	Institute National D'Hygiene	Centers for Disease Control and Prevention
EPI1056774	NP	Togo	2016-Dec-14	EPI_ISL_277250	B/Togo/694/2016	Institute National D'Hygiene	Centers for Disease Control and Prevention
EPI1056775	NS	Togo	2016-Dec-14	EPI_ISL_277250	B/Togo/694/2016	Institute National D'Hygiene	Centers for Disease Control and Prevention
EPI1056776	MP	Togo	2016-Dec-14	EPI_ISL_277250	B/Togo/694/2016	Institute National D'Hygiene	Centers for Disease Control and Prevention
EPI1056777	PA	Togo	2016-Dec-14	EPI_ISL_277250	B/Togo/694/2016	Institute National D'Hygiene	Centers for Disease Control and Prevention
EPI1056778	PB2	Togo	2016-Dec-14	EPI_ISL_277250	B/Togo/694/2016	Institute National D'Hygiene	Centers for Disease Control and Prevention
EPI1056779	PB1	Togo	2016-Dec-14	EPI_ISL_277250	B/Togo/694/2016	Institute National D'Hygiene	Centers for Disease Control and Prevention
EPI1056780	NA	Togo	2016-Dec-14	EPI_ISL_277250	B/Togo/694/2016	Institute National D'Hygiene	Centers for Disease Control and Prevention
EPI1056781	HA	Togo	2016-Dec-14	EPI_ISL_277250	B/Togo/694/2016	Institute National D'Hygiene	Centers for Disease Control and Prevention
EPI1056782	NP	Togo	2016-Dec-17	EPI_ISL_277251	B/Togo/700/2016	Institute National D'Hygiene	Centers for Disease Control and Prevention
EPI1056783	NS	Togo	2016-Dec-17	EPI_ISL_277251	B/Togo/700/2016	Institute National D'Hygiene	Centers for Disease Control and Prevention
EPI1056784	MP	Togo	2016-Dec-17	EPI_ISL_277251	B/Togo/700/2016	Institute National D'Hygiene	Centers for Disease Control and Prevention
EPI1056785	PA	Togo	2016-Dec-17	EPI_ISL_277251	B/Togo/700/2016	Institute National D'Hygiene	Centers for Disease Control and Prevention
EPI1056786	PB2	Togo	2016-Dec-17	EPI_ISL_277251	B/Togo/700/2016	Institute National D'Hygiene	Centers for Disease Control and Prevention
EPI1056787	PB1	Togo	2016-Dec-17	EPI_ISL_277251	B/Togo/700/2016	Institute National D'Hygiene	Centers for Disease Control and Prevention
EPI1056788	NA	Togo	2016-Dec-17	EPI_ISL_277251	B/Togo/700/2016	Institute National D'Hygiene	Centers for Disease Control and Prevention
EPI1056789	HA	Togo	2016-Dec-17	EPI_ISL_277251	B/Togo/700/2016	Institute National D'Hygiene	Centers for Disease Control and Prevention
EPI1056790	NP	Togo	2016-Dec-20	EPI_ISL_277252	B/Togo/706/2016	Institute National D'Hygiene	Centers for Disease Control and Prevention
EPI1056791	NS	Togo	2016-Dec-20	EPI_ISL_277252	B/Togo/706/2016	Institute National D'Hygiene	Centers for Disease Control and Prevention
EPI1056792	MP	Togo	2016-Dec-20	EPI_ISL_277252	B/Togo/706/2016	Institute National D'Hygiene	Centers for Disease Control and Prevention
EPI1056793	PA	Togo	2016-Dec-20	EPI_ISL_277252	B/Togo/706/2016	Institute National D'Hygiene	Centers for Disease Control and Prevention
EPI1056794	PB2	Togo	2016-Dec-20	EPI_ISL_277252	B/Togo/706/2016	Institute National D'Hygiene	Centers for Disease Control and Prevention
EPI1056795	PB1	Togo	2016-Dec-20	EPI_ISL_277252	B/Togo/706/2016	Institute National D'Hygiene	Centers for Disease Control and Prevention
EPI1056796	NA	Togo	2016-Dec-20	EPI_ISL_277252	B/Togo/706/2016	Institute National D'Hygiene	Centers for Disease Control and Prevention
EPI1056797	HA	Togo	2016-Dec-20	EPI_ISL_277252	B/Togo/706/2016	Institute National D'Hygiene	Centers for Disease Control and Prevention
EPI1056800	MP	Togo	2016-Dec-20	EPI_ISL_277253	B/Togo/708/2016	Institute National D'Hygiene	Centers for Disease Control and Prevention
EPI1056801	PA	Togo	2016-Dec-20	EPI_ISL_277253	B/Togo/708/2016	Institute National D'Hygiene	Centers for Disease Control and Prevention
EPI1056802	PB2	Togo	2016-Dec-20	EPI_ISL_277253	B/Togo/708/2016	Institute National D'Hygiene	Centers for Disease Control and Prevention
EPI1056803	PB1	Togo	2016-Dec-20	EPI_ISL_277253	B/Togo/708/2016	Institute National D'Hygiene	Centers for Disease Control and Prevention
EPI1056804	NA	Togo	2016-Dec-20	EPI_ISL_277253	B/Togo/708/2016	Institute National D'Hygiene	Centers for Disease Control and Prevention
EPI1056805	HA	Togo	2016-Dec-20	EPI_ISL_277253	B/Togo/708/2016	Institute National D'Hygiene	Centers for Disease Control and Prevention
EPI1056798	NP	Togo	2016-Dec-20	EPI_ISL_277253	B/Togo/708/2016	Institute National D'Hygiene	Centers for Disease Control and Prevention
EPI1056799	NS	Togo	2016-Dec-20	EPI_ISL_277253	B/Togo/708/2016	Institute National D'Hygiene	Centers for Disease Control and Prevention
EPI807324	NP	Uganda	2016-Apr-06	EPI_ISL_229304	B/Uganda/0142/2016	Uganda Virus Research Institute (UVRI), National Influenza Center	Centers for Disease Control and Prevention
EPI807325	NS	Uganda	2016-Apr-06	EPI_ISL_229304	B/Uganda/0142/2016	Uganda Virus Research Institute (UVRI), National Influenza Center	Centers for Disease Control and Prevention
EPI807326	MP	Uganda	2016-Apr-06	EPI_ISL_229304	B/Uganda/0142/2016	Uganda Virus Research Institute (UVRI), National Influenza Center	Centers for Disease Control and Prevention
EPI807327	PA	Uganda	2016-Apr-06	EPI_ISL_229304	B/Uganda/0142/2016	Uganda Virus Research Institute (UVRI), National Influenza Center	Centers for Disease Control and Prevention
EPI807328	PB2	Uganda	2016-Apr-06	EPI_ISL_229304	B/Uganda/0142/2016	Uganda Virus Research Institute (UVRI), National Influenza Center	Centers for Disease Control and Prevention
EPI807329	PB1	Uganda	2016-Apr-06	EPI_ISL_229304	B/Uganda/0142/2016	Uganda Virus Research Institute (UVRI), National Influenza Center	Centers for Disease Control and Prevention
EPI807330	NA	Uganda	2016-Apr-06	EPI_ISL_229304	B/Uganda/0142/2016	Uganda Virus Research Institute (UVRI), National Influenza Center	Centers for Disease Control and Prevention
EPI807331	HA	Uganda	2016-Apr-06	EPI_ISL_229304	B/Uganda/0142/2016	Uganda Virus Research Institute (UVRI), National Influenza Center	Centers for Disease Control and Prevention
EPI807316	NP	Uganda	2016-Apr-06	EPI_ISL_229303	B/Uganda/0152/2016	Uganda Virus Research Institute (UVRI), National Influenza Center	Centers for Disease Control and Prevention
EPI807317	NS	Uganda	2016-Apr-06	EPI_ISL_229303	B/Uganda/0152/2016	Uganda Virus Research Institute (UVRI), National Influenza Center	Centers for Disease Control and Prevention
EPI807318	MP	Uganda	2016-Apr-06	EPI_ISL_229303	B/Uganda/0152/2016	Uganda Virus Research Institute (UVRI), National Influenza Center	Centers for Disease Control and Prevention
EPI807319	PA	Uganda	2016-Apr-06	EPI_ISL_229303	B/Uganda/0152/2016	Uganda Virus Research Institute (UVRI), National Influenza Center	Centers for Disease Control and Prevention
EPI807320	PB2	Uganda	2016-Apr-06	EPI_ISL_229303	B/Uganda/0152/2016	Uganda Virus Research Institute (UVRI), National Influenza Center	Centers for Disease Control and Prevention
EPI807321	PB1	Uganda	2016-Apr-06	EPI_ISL_229303	B/Uganda/0152/2016	Uganda Virus Research Institute (UVRI), National Influenza Center	Centers for Disease Control and Prevention
EPI807322	NA	Uganda	2016-Apr-06	EPI_ISL_229303	B/Uganda/0152/2016	Uganda Virus Research Institute (UVRI), National Influenza Center	Centers for Disease Control and Prevention
EPI807323	HA	Uganda	2016-Apr-06	EPI_ISL_229303	B/Uganda/0152/2016	Uganda Virus Research Institute (UVRI), National Influenza Center	Centers for Disease Control and Prevention
EPI843701	MP	Uganda	2016-Jun-06	EPI_ISL_235495	B/Uganda/0262/2016	Uganda Virus Research Institute (UVRI), National Influenza Center	Centers for Disease Control and Prevention
EPI843702	PA	Uganda	2016-Jun-06	EPI_ISL_235495	B/Uganda/0262/2016	Uganda Virus Research Institute (UVRI), National Influenza Center	Centers for Disease Control and Prevention
EPI843703	PB2	Uganda	2016-Jun-06	EPI_ISL_235495	B/Uganda/0262/2016	Uganda Virus Research Institute (UVRI), National Influenza Center	Centers for Disease Control and Prevention
EPI843704	PB1	Uganda	2016-Jun-06	EPI_ISL_235495	B/Uganda/0262/2016	Uganda Virus Research Institute (UVRI), National Influenza Center	Centers for Disease Control and Prevention
EPI843705	NA	Uganda	2016-Jun-06	EPI_ISL_235495	B/Uganda/0262/2016	Uganda Virus Research Institute (UVRI), National Influenza Center	Centers for Disease Control and Prevention
EPI843706	HA	Uganda	2016-Jun-06	EPI_ISL_235495	B/Uganda/0262/2016	Uganda Virus Research Institute (UVRI), National Influenza Center	Centers for Disease Control and Prevention
EPI843699	NP	Uganda	2016-Jun-06	EPI_ISL_235495	B/Uganda/0262/2016	Uganda Virus Research Institute (UVRI), National Influenza Center	Centers for Disease Control and Prevention
EPI843700	NS	Uganda	2016-Jun-06	EPI_ISL_235495	B/Uganda/0262/2016	Uganda Virus Research Institute (UVRI), National Influenza Center	Centers for Disease Control and Prevention
EPI843707	NP	Uganda	2016-Jun-27	EPI_ISL_235496	B/Uganda/0269/2016	Uganda Virus Research Institute (UVRI), National Influenza Center	Centers for Disease Control and Prevention
EPI843708	NS	Uganda	2016-Jun-27	EPI_ISL_235496	B/Uganda/0269/2016	Uganda Virus Research Institute (UVRI), National Influenza Center	Centers for Disease Control and Prevention
EPI843709	MP	Uganda	2016-Jun-27	EPI_ISL_235496	B/Uganda/0269/2016	Uganda Virus Research Institute (UVRI), National Influenza Center	Centers for Disease Control and Prevention
EPI843710	PA	Uganda	2016-Jun-27	EPI_ISL_235496	B/Uganda/0269/2016	Uganda Virus Research Institute (UVRI), National Influenza Center	Centers for Disease Control and Prevention
EPI843711	PB2	Uganda	2016-Jun-27	EPI_ISL_235496	B/Uganda/0269/2016	Uganda Virus Research Institute (UVRI), National Influenza Center	Centers for Disease Control and Prevention
EPI843712	PB1	Uganda	2016-Jun-27	EPI_ISL_235496	B/Uganda/0269/2016	Uganda Virus Research Institute (UVRI), National Influenza Center	Centers for Disease Control and Prevention
EPI843713	NA	Uganda	2016-Jun-27	EPI_ISL_235496	B/Uganda/0269/2016	Uganda Virus Research Institute (UVRI), National Influenza Center	Centers for Disease Control and Prevention
EPI843714	HA	Uganda	2016-Jun-27	EPI_ISL_235496	B/Uganda/0269/2016	Uganda Virus Research Institute (UVRI), National Influenza Center	Centers for Disease Control and Prevention
EPI843691	NP	Uganda	2016-Jul-06	EPI_ISL_235494	B/Uganda/1005/2016	Uganda Virus Research Institute (UVRI), National Influenza Center	Centers for Disease Control and Prevention
EPI843692	NS	Uganda	2016-Jul-06	EPI_ISL_235494	B/Uganda/1005/2016	Uganda Virus Research Institute (UVRI), National Influenza Center	Centers for Disease Control and Prevention
EPI843693	MP	Uganda	2016-Jul-06	EPI_ISL_235494	B/Uganda/1005/2016	Uganda Virus Research Institute (UVRI), National Influenza Center	Centers for Disease Control and Prevention
EPI843694	PA	Uganda	2016-Jul-06	EPI_ISL_235494	B/Uganda/1005/2016	Uganda Virus Research Institute (UVRI), National Influenza Center	Centers for Disease Control and Prevention
EPI843695	PB2	Uganda	2016-Jul-06	EPI_ISL_235494	B/Uganda/1005/2016	Uganda Virus Research Institute (UVRI), National Influenza Center	Centers for Disease Control and Prevention
EPI843696	PB1	Uganda	2016-Jul-06	EPI_ISL_235494	B/Uganda/1005/2016	Uganda Virus Research Institute (UVRI), National Influenza Center	Centers for Disease Control and Prevention
EPI843697	NA	Uganda	2016-Jul-06	EPI_ISL_235494	B/Uganda/1005/2016	Uganda Virus Research Institute (UVRI), National Influenza Center	Centers for Disease Control and Prevention
EPI843698	HA	Uganda	2016-Jul-06	EPI_ISL_235494	B/Uganda/1005/2016	Uganda Virus Research Institute (UVRI), National Influenza Center	Centers for Disease Control and Prevention
EPI807244	NP	Uganda	2016-Apr-18	EPI_ISL_229294	B/Uganda/150/2016	Uganda Virus Research Institute (UVRI), National Influenza Center	Centers for Disease Control and Prevention
EPI807245	NS	Uganda	2016-Apr-18	EPI_ISL_229294	B/Uganda/150/2016	Uganda Virus Research Institute (UVRI), National Influenza Center	Centers for Disease Control and Prevention
EPI807246	MP	Uganda	2016-Apr-18	EPI_ISL_229294	B/Uganda/150/2016	Uganda Virus Research Institute (UVRI), National Influenza Center	Centers for Disease Control and Prevention
EPI807247	PA	Uganda	2016-Apr-18	EPI_ISL_229294	B/Uganda/150/2016	Uganda Virus Research Institute (UVRI), National Influenza Center	Centers for Disease Control and Prevention
EPI807248	PB2	Uganda	2016-Apr-18	EPI_ISL_229294	B/Uganda/150/2016	Uganda Virus Research Institute (UVRI), National Influenza Center	Centers for Disease Control and Prevention
EPI807249	PB1	Uganda	2016-Apr-18	EPI_ISL_229294	B/Uganda/150/2016	Uganda Virus Research Institute (UVRI), National Influenza Center	Centers for Disease Control and Prevention
EPI807250	NA	Uganda	2016-Apr-18	EPI_ISL_229294	B/Uganda/150/2016	Uganda Virus Research Institute (UVRI), National Influenza Center	Centers for Disease Control and Prevention
EPI807251	HA	Uganda	2016-Apr-18	EPI_ISL_229294	B/Uganda/150/2016	Uganda Virus Research Institute (UVRI), National Influenza Center	Centers for Disease Control and Prevention
EPI843731	NP	Uganda	2016-Jul-25	EPI_ISL_235499	B/Uganda/1625/2016	Uganda Virus Research Institute (UVRI), National Influenza Center	Centers for Disease Control and Prevention
EPI843732	NS	Uganda	2016-Jul-25	EPI_ISL_235499	B/Uganda/1625/2016	Uganda Virus Research Institute (UVRI), National Influenza Center	Centers for Disease Control and Prevention
EPI843733	MP	Uganda	2016-Jul-25	EPI_ISL_235499	B/Uganda/1625/2016	Uganda Virus Research Institute (UVRI), National Influenza Center	Centers for Disease Control and Prevention
EPI843734	PA	Uganda	2016-Jul-25	EPI_ISL_235499	B/Uganda/1625/2016	Uganda Virus Research Institute (UVRI), National Influenza Center	Centers for Disease Control and Prevention
EPI843735	PB2	Uganda	2016-Jul-25	EPI_ISL_235499	B/Uganda/1625/2016	Uganda Virus Research Institute (UVRI), National Influenza Center	Centers for Disease Control and Prevention
EPI843736	PB1	Uganda	2016-Jul-25	EPI_ISL_235499	B/Uganda/1625/2016	Uganda Virus Research Institute (UVRI), National Influenza Center	Centers for Disease Control and Prevention
EPI843737	NA	Uganda	2016-Jul-25	EPI_ISL_235499	B/Uganda/1625/2016	Uganda Virus Research Institute (UVRI), National Influenza Center	Centers for Disease Control and Prevention
EPI843738	HA	Uganda	2016-Jul-25	EPI_ISL_235499	B/Uganda/1625/2016	Uganda Virus Research Institute (UVRI), National Influenza Center	Centers for Disease Control and Prevention
EPI954918	NP	Uganda	2016-Dec-23	EPI_ISL_255226	B/Uganda/1707/2016	Uganda Virus Research Institute (UVRI), National Influenza Center	Centers for Disease Control and Prevention
EPI954919	NS	Uganda	2016-Dec-23	EPI_ISL_255226	B/Uganda/1707/2016	Uganda Virus Research Institute (UVRI), National Influenza Center	Centers for Disease Control and Prevention
EPI954920	MP	Uganda	2016-Dec-23	EPI_ISL_255226	B/Uganda/1707/2016	Uganda Virus Research Institute (UVRI), National Influenza Center	Centers for Disease Control and Prevention
EPI954921	PA	Uganda	2016-Dec-23	EPI_ISL_255226	B/Uganda/1707/2016	Uganda Virus Research Institute (UVRI), National Influenza Center	Centers for Disease Control and Prevention
EPI954922	PB2	Uganda	2016-Dec-23	EPI_ISL_255226	B/Uganda/1707/2016	Uganda Virus Research Institute (UVRI), National Influenza Center	Centers for Disease Control and Prevention
EPI954923	PB1	Uganda	2016-Dec-23	EPI_ISL_255226	B/Uganda/1707/2016	Uganda Virus Research Institute (UVRI), National Influenza Center	Centers for Disease Control and Prevention
EPI954924	NA	Uganda	2016-Dec-23	EPI_ISL_255226	B/Uganda/1707/2016	Uganda Virus Research Institute (UVRI), National Influenza Center	Centers for Disease Control and Prevention
EPI954925	HA	Uganda	2016-Dec-23	EPI_ISL_255226	B/Uganda/1707/2016	Uganda Virus Research Institute (UVRI), National Influenza Center	Centers for Disease Control and Prevention
EPI843741	MP	Uganda	2016-Jun-21	EPI_ISL_235500	B/Uganda/2183/2016	Uganda Virus Research Institute (UVRI), National Influenza Center	Centers for Disease Control and Prevention
EPI843742	PA	Uganda	2016-Jun-21	EPI_ISL_235500	B/Uganda/2183/2016	Uganda Virus Research Institute (UVRI), National Influenza Center	Centers for Disease Control and Prevention
EPI843743	PB2	Uganda	2016-Jun-21	EPI_ISL_235500	B/Uganda/2183/2016	Uganda Virus Research Institute (UVRI), National Influenza Center	Centers for Disease Control and Prevention
EPI843744	PB1	Uganda	2016-Jun-21	EPI_ISL_235500	B/Uganda/2183/2016	Uganda Virus Research Institute (UVRI), National Influenza Center	Centers for Disease Control and Prevention
EPI843745	NA	Uganda	2016-Jun-21	EPI_ISL_235500	B/Uganda/2183/2016	Uganda Virus Research Institute (UVRI), National Influenza Center	Centers for Disease Control and Prevention
EPI843746	HA	Uganda	2016-Jun-21	EPI_ISL_235500	B/Uganda/2183/2016	Uganda Virus Research Institute (UVRI), National Influenza Center	Centers for Disease Control and Prevention
EPI843739	NP	Uganda	2016-Jun-21	EPI_ISL_235500	B/Uganda/2183/2016	Uganda Virus Research Institute (UVRI), National Influenza Center	Centers for Disease Control and Prevention
EPI843740	NS	Uganda	2016-Jun-21	EPI_ISL_235500	B/Uganda/2183/2016	Uganda Virus Research Institute (UVRI), National Influenza Center	Centers for Disease Control and Prevention
EPI843747	NP	Uganda	2016-Jun-23	EPI_ISL_235501	B/Uganda/2186/2016	Uganda Virus Research Institute (UVRI), National Influenza Center	Centers for Disease Control and Prevention
EPI843748	NS	Uganda	2016-Jun-23	EPI_ISL_235501	B/Uganda/2186/2016	Uganda Virus Research Institute (UVRI), National Influenza Center	Centers for Disease Control and Prevention
EPI843749	MP	Uganda	2016-Jun-23	EPI_ISL_235501	B/Uganda/2186/2016	Uganda Virus Research Institute (UVRI), National Influenza Center	Centers for Disease Control and Prevention
EPI843750	PA	Uganda	2016-Jun-23	EPI_ISL_235501	B/Uganda/2186/2016	Uganda Virus Research Institute (UVRI), National Influenza Center	Centers for Disease Control and Prevention
EPI843751	PB2	Uganda	2016-Jun-23	EPI_ISL_235501	B/Uganda/2186/2016	Uganda Virus Research Institute (UVRI), National Influenza Center	Centers for Disease Control and Prevention
EPI843752	PB1	Uganda	2016-Jun-23	EPI_ISL_235501	B/Uganda/2186/2016	Uganda Virus Research Institute (UVRI), National Influenza Center	Centers for Disease Control and Prevention
EPI843753	NA	Uganda	2016-Jun-23	EPI_ISL_235501	B/Uganda/2186/2016	Uganda Virus Research Institute (UVRI), National Influenza Center	Centers for Disease Control and Prevention
EPI843754	HA	Uganda	2016-Jun-23	EPI_ISL_235501	B/Uganda/2186/2016	Uganda Virus Research Institute (UVRI), National Influenza Center	Centers for Disease Control and Prevention
EPI843755	NP	Uganda	2016-Jun-06	EPI_ISL_235502	B/Uganda/2203/2016	Uganda Virus Research Institute (UVRI), National Influenza Center	Centers for Disease Control and Prevention
EPI843756	NS	Uganda	2016-Jun-06	EPI_ISL_235502	B/Uganda/2203/2016	Uganda Virus Research Institute (UVRI), National Influenza Center	Centers for Disease Control and Prevention
EPI843757	MP	Uganda	2016-Jun-06	EPI_ISL_235502	B/Uganda/2203/2016	Uganda Virus Research Institute (UVRI), National Influenza Center	Centers for Disease Control and Prevention
EPI843758	PA	Uganda	2016-Jun-06	EPI_ISL_235502	B/Uganda/2203/2016	Uganda Virus Research Institute (UVRI), National Influenza Center	Centers for Disease Control and Prevention
EPI843759	PB2	Uganda	2016-Jun-06	EPI_ISL_235502	B/Uganda/2203/2016	Uganda Virus Research Institute (UVRI), National Influenza Center	Centers for Disease Control and Prevention
EPI843760	PB1	Uganda	2016-Jun-06	EPI_ISL_235502	B/Uganda/2203/2016	Uganda Virus Research Institute (UVRI), National Influenza Center	Centers for Disease Control and Prevention
EPI843761	NA	Uganda	2016-Jun-06	EPI_ISL_235502	B/Uganda/2203/2016	Uganda Virus Research Institute (UVRI), National Influenza Center	Centers for Disease Control and Prevention
EPI843762	HA	Uganda	2016-Jun-06	EPI_ISL_235502	B/Uganda/2203/2016	Uganda Virus Research Institute (UVRI), National Influenza Center	Centers for Disease Control and Prevention
EPI843763	NP	Uganda	2016-Jun-06	EPI_ISL_235503	B/Uganda/2204/2016	Uganda Virus Research Institute (UVRI), National Influenza Center	Centers for Disease Control and Prevention
EPI843764	NS	Uganda	2016-Jun-06	EPI_ISL_235503	B/Uganda/2204/2016	Uganda Virus Research Institute (UVRI), National Influenza Center	Centers for Disease Control and Prevention
EPI843765	MP	Uganda	2016-Jun-06	EPI_ISL_235503	B/Uganda/2204/2016	Uganda Virus Research Institute (UVRI), National Influenza Center	Centers for Disease Control and Prevention
EPI843766	PA	Uganda	2016-Jun-06	EPI_ISL_235503	B/Uganda/2204/2016	Uganda Virus Research Institute (UVRI), National Influenza Center	Centers for Disease Control and Prevention
EPI843767	PB2	Uganda	2016-Jun-06	EPI_ISL_235503	B/Uganda/2204/2016	Uganda Virus Research Institute (UVRI), National Influenza Center	Centers for Disease Control and Prevention
EPI843769	NA	Uganda	2016-Jun-06	EPI_ISL_235503	B/Uganda/2204/2016	Uganda Virus Research Institute (UVRI), National Influenza Center	Centers for Disease Control and Prevention
EPI843770	HA	Uganda	2016-Jun-06	EPI_ISL_235503	B/Uganda/2204/2016	Uganda Virus Research Institute (UVRI), National Influenza Center	Centers for Disease Control and Prevention
EPI843768	PB1	Uganda	2016-Jun-06	EPI_ISL_235503	B/Uganda/2204/2016	Uganda Virus Research Institute (UVRI), National Influenza Center	Centers for Disease Control and Prevention
EPI843771	NP	Uganda	2016-Jun-07	EPI_ISL_235504	B/Uganda/2259/2016	Uganda Virus Research Institute (UVRI), National Influenza Center	Centers for Disease Control and Prevention
EPI843772	NS	Uganda	2016-Jun-07	EPI_ISL_235504	B/Uganda/2259/2016	Uganda Virus Research Institute (UVRI), National Influenza Center	Centers for Disease Control and Prevention
EPI843773	MP	Uganda	2016-Jun-07	EPI_ISL_235504	B/Uganda/2259/2016	Uganda Virus Research Institute (UVRI), National Influenza Center	Centers for Disease Control and Prevention
EPI843774	PA	Uganda	2016-Jun-07	EPI_ISL_235504	B/Uganda/2259/2016	Uganda Virus Research Institute (UVRI), National Influenza Center	Centers for Disease Control and Prevention
EPI843775	PB2	Uganda	2016-Jun-07	EPI_ISL_235504	B/Uganda/2259/2016	Uganda Virus Research Institute (UVRI), National Influenza Center	Centers for Disease Control and Prevention
EPI843776	PB1	Uganda	2016-Jun-07	EPI_ISL_235504	B/Uganda/2259/2016	Uganda Virus Research Institute (UVRI), National Influenza Center	Centers for Disease Control and Prevention
EPI843777	NA	Uganda	2016-Jun-07	EPI_ISL_235504	B/Uganda/2259/2016	Uganda Virus Research Institute (UVRI), National Influenza Center	Centers for Disease Control and Prevention
EPI843778	HA	Uganda	2016-Jun-07	EPI_ISL_235504	B/Uganda/2259/2016	Uganda Virus Research Institute (UVRI), National Influenza Center	Centers for Disease Control and Prevention
EPI843781	MP	Uganda	2016-Jun-15	EPI_ISL_235505	B/Uganda/2263/2016	Uganda Virus Research Institute (UVRI), National Influenza Center	Centers for Disease Control and Prevention
EPI843782	PA	Uganda	2016-Jun-15	EPI_ISL_235505	B/Uganda/2263/2016	Uganda Virus Research Institute (UVRI), National Influenza Center	Centers for Disease Control and Prevention
EPI843783	PB2	Uganda	2016-Jun-15	EPI_ISL_235505	B/Uganda/2263/2016	Uganda Virus Research Institute (UVRI), National Influenza Center	Centers for Disease Control and Prevention
EPI843784	PB1	Uganda	2016-Jun-15	EPI_ISL_235505	B/Uganda/2263/2016	Uganda Virus Research Institute (UVRI), National Influenza Center	Centers for Disease Control and Prevention
EPI843785	NA	Uganda	2016-Jun-15	EPI_ISL_235505	B/Uganda/2263/2016	Uganda Virus Research Institute (UVRI), National Influenza Center	Centers for Disease Control and Prevention
EPI843786	HA	Uganda	2016-Jun-15	EPI_ISL_235505	B/Uganda/2263/2016	Uganda Virus Research Institute (UVRI), National Influenza Center	Centers for Disease Control and Prevention
EPI843779	NP	Uganda	2016-Jun-15	EPI_ISL_235505	B/Uganda/2263/2016	Uganda Virus Research Institute (UVRI), National Influenza Center	Centers for Disease Control and Prevention
EPI843780	NS	Uganda	2016-Jun-15	EPI_ISL_235505	B/Uganda/2263/2016	Uganda Virus Research Institute (UVRI), National Influenza Center	Centers for Disease Control and Prevention
EPI843715	NP	Uganda	2016-Jul-26	EPI_ISL_235497	B/Uganda/2357/2016	Uganda Virus Research Institute (UVRI), National Influenza Center	Centers for Disease Control and Prevention
EPI843716	NS	Uganda	2016-Jul-26	EPI_ISL_235497	B/Uganda/2357/2016	Uganda Virus Research Institute (UVRI), National Influenza Center	Centers for Disease Control and Prevention
EPI843717	MP	Uganda	2016-Jul-26	EPI_ISL_235497	B/Uganda/2357/2016	Uganda Virus Research Institute (UVRI), National Influenza Center	Centers for Disease Control and Prevention
EPI843718	PA	Uganda	2016-Jul-26	EPI_ISL_235497	B/Uganda/2357/2016	Uganda Virus Research Institute (UVRI), National Influenza Center	Centers for Disease Control and Prevention
EPI843719	PB2	Uganda	2016-Jul-26	EPI_ISL_235497	B/Uganda/2357/2016	Uganda Virus Research Institute (UVRI), National Influenza Center	Centers for Disease Control and Prevention
EPI843720	PB1	Uganda	2016-Jul-26	EPI_ISL_235497	B/Uganda/2357/2016	Uganda Virus Research Institute (UVRI), National Influenza Center	Centers for Disease Control and Prevention
EPI843721	NA	Uganda	2016-Jul-26	EPI_ISL_235497	B/Uganda/2357/2016	Uganda Virus Research Institute (UVRI), National Influenza Center	Centers for Disease Control and Prevention
EPI843722	HA	Uganda	2016-Jul-26	EPI_ISL_235497	B/Uganda/2357/2016	Uganda Virus Research Institute (UVRI), National Influenza Center	Centers for Disease Control and Prevention
EPI807268	NP	Uganda	2016-Feb-12	EPI_ISL_229297	B/Uganda/4784/2016	Uganda Virus Research Institute (UVRI), National Influenza Center	Centers for Disease Control and Prevention
EPI807269	NS	Uganda	2016-Feb-12	EPI_ISL_229297	B/Uganda/4784/2016	Uganda Virus Research Institute (UVRI), National Influenza Center	Centers for Disease Control and Prevention
EPI807270	MP	Uganda	2016-Feb-12	EPI_ISL_229297	B/Uganda/4784/2016	Uganda Virus Research Institute (UVRI), National Influenza Center	Centers for Disease Control and Prevention
EPI807271	PA	Uganda	2016-Feb-12	EPI_ISL_229297	B/Uganda/4784/2016	Uganda Virus Research Institute (UVRI), National Influenza Center	Centers for Disease Control and Prevention
EPI807272	PB2	Uganda	2016-Feb-12	EPI_ISL_229297	B/Uganda/4784/2016	Uganda Virus Research Institute (UVRI), National Influenza Center	Centers for Disease Control and Prevention
EPI807273	PB1	Uganda	2016-Feb-12	EPI_ISL_229297	B/Uganda/4784/2016	Uganda Virus Research Institute (UVRI), National Influenza Center	Centers for Disease Control and Prevention
EPI807274	NA	Uganda	2016-Feb-12	EPI_ISL_229297	B/Uganda/4784/2016	Uganda Virus Research Institute (UVRI), National Influenza Center	Centers for Disease Control and Prevention
EPI807275	HA	Uganda	2016-Feb-12	EPI_ISL_229297	B/Uganda/4784/2016	Uganda Virus Research Institute (UVRI), National Influenza Center	Centers for Disease Control and Prevention
EPI807276	NP	Uganda	2016-Mar-22	EPI_ISL_229298	B/Uganda/4807/2016	Uganda Virus Research Institute (UVRI), National Influenza Center	Centers for Disease Control and Prevention
EPI807277	NS	Uganda	2016-Mar-22	EPI_ISL_229298	B/Uganda/4807/2016	Uganda Virus Research Institute (UVRI), National Influenza Center	Centers for Disease Control and Prevention
EPI807278	MP	Uganda	2016-Mar-22	EPI_ISL_229298	B/Uganda/4807/2016	Uganda Virus Research Institute (UVRI), National Influenza Center	Centers for Disease Control and Prevention
EPI807279	PA	Uganda	2016-Mar-22	EPI_ISL_229298	B/Uganda/4807/2016	Uganda Virus Research Institute (UVRI), National Influenza Center	Centers for Disease Control and Prevention
EPI807280	PB2	Uganda	2016-Mar-22	EPI_ISL_229298	B/Uganda/4807/2016	Uganda Virus Research Institute (UVRI), National Influenza Center	Centers for Disease Control and Prevention
EPI807281	PB1	Uganda	2016-Mar-22	EPI_ISL_229298	B/Uganda/4807/2016	Uganda Virus Research Institute (UVRI), National Influenza Center	Centers for Disease Control and Prevention
EPI807282	NA	Uganda	2016-Mar-22	EPI_ISL_229298	B/Uganda/4807/2016	Uganda Virus Research Institute (UVRI), National Influenza Center	Centers for Disease Control and Prevention
EPI807283	HA	Uganda	2016-Mar-22	EPI_ISL_229298	B/Uganda/4807/2016	Uganda Virus Research Institute (UVRI), National Influenza Center	Centers for Disease Control and Prevention
EPI807347	HA	Uganda	2016-Apr-05	EPI_ISL_229306	B/Uganda/4816/2016	Uganda Virus Research Institute (UVRI), National Influenza Center	Centers for Disease Control and Prevention
EPI807340	NP	Uganda	2016-Apr-05	EPI_ISL_229306	B/Uganda/4816/2016	Uganda Virus Research Institute (UVRI), National Influenza Center	Centers for Disease Control and Prevention
EPI807341	NS	Uganda	2016-Apr-05	EPI_ISL_229306	B/Uganda/4816/2016	Uganda Virus Research Institute (UVRI), National Influenza Center	Centers for Disease Control and Prevention
EPI807342	MP	Uganda	2016-Apr-05	EPI_ISL_229306	B/Uganda/4816/2016	Uganda Virus Research Institute (UVRI), National Influenza Center	Centers for Disease Control and Prevention
EPI807343	PA	Uganda	2016-Apr-05	EPI_ISL_229306	B/Uganda/4816/2016	Uganda Virus Research Institute (UVRI), National Influenza Center	Centers for Disease Control and Prevention
EPI807344	PB2	Uganda	2016-Apr-05	EPI_ISL_229306	B/Uganda/4816/2016	Uganda Virus Research Institute (UVRI), National Influenza Center	Centers for Disease Control and Prevention
EPI807345	PB1	Uganda	2016-Apr-05	EPI_ISL_229306	B/Uganda/4816/2016	Uganda Virus Research Institute (UVRI), National Influenza Center	Centers for Disease Control and Prevention
EPI807346	NA	Uganda	2016-Apr-05	EPI_ISL_229306	B/Uganda/4816/2016	Uganda Virus Research Institute (UVRI), National Influenza Center	Centers for Disease Control and Prevention
EPI807284	NP	Uganda	2016-Apr-05	EPI_ISL_229299	B/Uganda/4820/2016	Uganda Virus Research Institute (UVRI), National Influenza Center	Centers for Disease Control and Prevention
EPI807285	NS	Uganda	2016-Apr-05	EPI_ISL_229299	B/Uganda/4820/2016	Uganda Virus Research Institute (UVRI), National Influenza Center	Centers for Disease Control and Prevention
EPI807286	MP	Uganda	2016-Apr-05	EPI_ISL_229299	B/Uganda/4820/2016	Uganda Virus Research Institute (UVRI), National Influenza Center	Centers for Disease Control and Prevention
EPI807287	PA	Uganda	2016-Apr-05	EPI_ISL_229299	B/Uganda/4820/2016	Uganda Virus Research Institute (UVRI), National Influenza Center	Centers for Disease Control and Prevention
EPI807288	PB2	Uganda	2016-Apr-05	EPI_ISL_229299	B/Uganda/4820/2016	Uganda Virus Research Institute (UVRI), National Influenza Center	Centers for Disease Control and Prevention
EPI807289	PB1	Uganda	2016-Apr-05	EPI_ISL_229299	B/Uganda/4820/2016	Uganda Virus Research Institute (UVRI), National Influenza Center	Centers for Disease Control and Prevention
EPI807290	NA	Uganda	2016-Apr-05	EPI_ISL_229299	B/Uganda/4820/2016	Uganda Virus Research Institute (UVRI), National Influenza Center	Centers for Disease Control and Prevention
EPI807291	HA	Uganda	2016-Apr-05	EPI_ISL_229299	B/Uganda/4820/2016	Uganda Virus Research Institute (UVRI), National Influenza Center	Centers for Disease Control and Prevention
EPI807348	NP	Uganda	2016-Apr-05	EPI_ISL_229307	B/Uganda/4822/2016	Uganda Virus Research Institute (UVRI), National Influenza Center	Centers for Disease Control and Prevention
EPI807349	NS	Uganda	2016-Apr-05	EPI_ISL_229307	B/Uganda/4822/2016	Uganda Virus Research Institute (UVRI), National Influenza Center	Centers for Disease Control and Prevention
EPI807350	MP	Uganda	2016-Apr-05	EPI_ISL_229307	B/Uganda/4822/2016	Uganda Virus Research Institute (UVRI), National Influenza Center	Centers for Disease Control and Prevention
EPI807351	PA	Uganda	2016-Apr-05	EPI_ISL_229307	B/Uganda/4822/2016	Uganda Virus Research Institute (UVRI), National Influenza Center	Centers for Disease Control and Prevention
EPI807352	PB2	Uganda	2016-Apr-05	EPI_ISL_229307	B/Uganda/4822/2016	Uganda Virus Research Institute (UVRI), National Influenza Center	Centers for Disease Control and Prevention
EPI807353	PB1	Uganda	2016-Apr-05	EPI_ISL_229307	B/Uganda/4822/2016	Uganda Virus Research Institute (UVRI), National Influenza Center	Centers for Disease Control and Prevention
EPI807354	NA	Uganda	2016-Apr-05	EPI_ISL_229307	B/Uganda/4822/2016	Uganda Virus Research Institute (UVRI), National Influenza Center	Centers for Disease Control and Prevention
EPI807355	HA	Uganda	2016-Apr-05	EPI_ISL_229307	B/Uganda/4822/2016	Uganda Virus Research Institute (UVRI), National Influenza Center	Centers for Disease Control and Prevention
EPI807292	NP	Uganda	2016-Apr-12	EPI_ISL_229300	B/Uganda/4825/2016	Uganda Virus Research Institute (UVRI), National Influenza Center	Centers for Disease Control and Prevention
EPI807293	NS	Uganda	2016-Apr-12	EPI_ISL_229300	B/Uganda/4825/2016	Uganda Virus Research Institute (UVRI), National Influenza Center	Centers for Disease Control and Prevention
EPI807294	MP	Uganda	2016-Apr-12	EPI_ISL_229300	B/Uganda/4825/2016	Uganda Virus Research Institute (UVRI), National Influenza Center	Centers for Disease Control and Prevention
EPI807295	PA	Uganda	2016-Apr-12	EPI_ISL_229300	B/Uganda/4825/2016	Uganda Virus Research Institute (UVRI), National Influenza Center	Centers for Disease Control and Prevention
EPI807296	PB2	Uganda	2016-Apr-12	EPI_ISL_229300	B/Uganda/4825/2016	Uganda Virus Research Institute (UVRI), National Influenza Center	Centers for Disease Control and Prevention
EPI807297	PB1	Uganda	2016-Apr-12	EPI_ISL_229300	B/Uganda/4825/2016	Uganda Virus Research Institute (UVRI), National Influenza Center	Centers for Disease Control and Prevention
EPI807298	NA	Uganda	2016-Apr-12	EPI_ISL_229300	B/Uganda/4825/2016	Uganda Virus Research Institute (UVRI), National Influenza Center	Centers for Disease Control and Prevention
EPI807299	HA	Uganda	2016-Apr-12	EPI_ISL_229300	B/Uganda/4825/2016	Uganda Virus Research Institute (UVRI), National Influenza Center	Centers for Disease Control and Prevention
EPI807302	MP	Uganda	2016-Apr-19	EPI_ISL_229301	B/Uganda/4835/2016	Uganda Virus Research Institute (UVRI), National Influenza Center	Centers for Disease Control and Prevention
EPI807303	PA	Uganda	2016-Apr-19	EPI_ISL_229301	B/Uganda/4835/2016	Uganda Virus Research Institute (UVRI), National Influenza Center	Centers for Disease Control and Prevention
EPI807304	PB2	Uganda	2016-Apr-19	EPI_ISL_229301	B/Uganda/4835/2016	Uganda Virus Research Institute (UVRI), National Influenza Center	Centers for Disease Control and Prevention
EPI807305	PB1	Uganda	2016-Apr-19	EPI_ISL_229301	B/Uganda/4835/2016	Uganda Virus Research Institute (UVRI), National Influenza Center	Centers for Disease Control and Prevention
EPI807306	NA	Uganda	2016-Apr-19	EPI_ISL_229301	B/Uganda/4835/2016	Uganda Virus Research Institute (UVRI), National Influenza Center	Centers for Disease Control and Prevention
EPI807307	HA	Uganda	2016-Apr-19	EPI_ISL_229301	B/Uganda/4835/2016	Uganda Virus Research Institute (UVRI), National Influenza Center	Centers for Disease Control and Prevention
EPI807300	NP	Uganda	2016-Apr-19	EPI_ISL_229301	B/Uganda/4835/2016	Uganda Virus Research Institute (UVRI), National Influenza Center	Centers for Disease Control and Prevention
EPI807301	NS	Uganda	2016-Apr-19	EPI_ISL_229301	B/Uganda/4835/2016	Uganda Virus Research Institute (UVRI), National Influenza Center	Centers for Disease Control and Prevention
EPI807308	NP	Uganda	2016-Apr-21	EPI_ISL_229302	B/Uganda/4844/2016	Uganda Virus Research Institute (UVRI), National Influenza Center	Centers for Disease Control and Prevention
EPI807309	NS	Uganda	2016-Apr-21	EPI_ISL_229302	B/Uganda/4844/2016	Uganda Virus Research Institute (UVRI), National Influenza Center	Centers for Disease Control and Prevention
EPI807310	MP	Uganda	2016-Apr-21	EPI_ISL_229302	B/Uganda/4844/2016	Uganda Virus Research Institute (UVRI), National Influenza Center	Centers for Disease Control and Prevention
EPI807311	PA	Uganda	2016-Apr-21	EPI_ISL_229302	B/Uganda/4844/2016	Uganda Virus Research Institute (UVRI), National Influenza Center	Centers for Disease Control and Prevention
EPI807312	PB2	Uganda	2016-Apr-21	EPI_ISL_229302	B/Uganda/4844/2016	Uganda Virus Research Institute (UVRI), National Influenza Center	Centers for Disease Control and Prevention
EPI807313	PB1	Uganda	2016-Apr-21	EPI_ISL_229302	B/Uganda/4844/2016	Uganda Virus Research Institute (UVRI), National Influenza Center	Centers for Disease Control and Prevention
EPI807314	NA	Uganda	2016-Apr-21	EPI_ISL_229302	B/Uganda/4844/2016	Uganda Virus Research Institute (UVRI), National Influenza Center	Centers for Disease Control and Prevention
EPI807315	HA	Uganda	2016-Apr-21	EPI_ISL_229302	B/Uganda/4844/2016	Uganda Virus Research Institute (UVRI), National Influenza Center	Centers for Disease Control and Prevention
EPI843661	MP	Uganda	2016-Jun-06	EPI_ISL_235490	B/Uganda/4891/2016	Uganda Virus Research Institute (UVRI), National Influenza Center	Centers for Disease Control and Prevention
EPI843662	PA	Uganda	2016-Jun-06	EPI_ISL_235490	B/Uganda/4891/2016	Uganda Virus Research Institute (UVRI), National Influenza Center	Centers for Disease Control and Prevention
EPI843663	PB2	Uganda	2016-Jun-06	EPI_ISL_235490	B/Uganda/4891/2016	Uganda Virus Research Institute (UVRI), National Influenza Center	Centers for Disease Control and Prevention
EPI843664	PB1	Uganda	2016-Jun-06	EPI_ISL_235490	B/Uganda/4891/2016	Uganda Virus Research Institute (UVRI), National Influenza Center	Centers for Disease Control and Prevention
EPI843665	NA	Uganda	2016-Jun-06	EPI_ISL_235490	B/Uganda/4891/2016	Uganda Virus Research Institute (UVRI), National Influenza Center	Centers for Disease Control and Prevention
EPI843666	HA	Uganda	2016-Jun-06	EPI_ISL_235490	B/Uganda/4891/2016	Uganda Virus Research Institute (UVRI), National Influenza Center	Centers for Disease Control and Prevention
EPI843659	NP	Uganda	2016-Jun-06	EPI_ISL_235490	B/Uganda/4891/2016	Uganda Virus Research Institute (UVRI), National Influenza Center	Centers for Disease Control and Prevention
EPI843660	NS	Uganda	2016-Jun-06	EPI_ISL_235490	B/Uganda/4891/2016	Uganda Virus Research Institute (UVRI), National Influenza Center	Centers for Disease Control and Prevention
EPI843667	NP	Uganda	2016-Jun-06	EPI_ISL_235491	B/Uganda/4893/2016	Uganda Virus Research Institute (UVRI), National Influenza Center	Centers for Disease Control and Prevention
EPI843668	NS	Uganda	2016-Jun-06	EPI_ISL_235491	B/Uganda/4893/2016	Uganda Virus Research Institute (UVRI), National Influenza Center	Centers for Disease Control and Prevention
EPI843669	MP	Uganda	2016-Jun-06	EPI_ISL_235491	B/Uganda/4893/2016	Uganda Virus Research Institute (UVRI), National Influenza Center	Centers for Disease Control and Prevention
EPI843670	PA	Uganda	2016-Jun-06	EPI_ISL_235491	B/Uganda/4893/2016	Uganda Virus Research Institute (UVRI), National Influenza Center	Centers for Disease Control and Prevention
EPI843671	PB2	Uganda	2016-Jun-06	EPI_ISL_235491	B/Uganda/4893/2016	Uganda Virus Research Institute (UVRI), National Influenza Center	Centers for Disease Control and Prevention
EPI843672	PB1	Uganda	2016-Jun-06	EPI_ISL_235491	B/Uganda/4893/2016	Uganda Virus Research Institute (UVRI), National Influenza Center	Centers for Disease Control and Prevention
EPI843673	NA	Uganda	2016-Jun-06	EPI_ISL_235491	B/Uganda/4893/2016	Uganda Virus Research Institute (UVRI), National Influenza Center	Centers for Disease Control and Prevention
EPI843674	HA	Uganda	2016-Jun-06	EPI_ISL_235491	B/Uganda/4893/2016	Uganda Virus Research Institute (UVRI), National Influenza Center	Centers for Disease Control and Prevention
EPI843675	NP	Uganda	2016-Jun-27	EPI_ISL_235492	B/Uganda/4919/2016	Uganda Virus Research Institute (UVRI), National Influenza Center	Centers for Disease Control and Prevention
EPI843676	NS	Uganda	2016-Jun-27	EPI_ISL_235492	B/Uganda/4919/2016	Uganda Virus Research Institute (UVRI), National Influenza Center	Centers for Disease Control and Prevention
EPI843677	MP	Uganda	2016-Jun-27	EPI_ISL_235492	B/Uganda/4919/2016	Uganda Virus Research Institute (UVRI), National Influenza Center	Centers for Disease Control and Prevention
EPI843678	PA	Uganda	2016-Jun-27	EPI_ISL_235492	B/Uganda/4919/2016	Uganda Virus Research Institute (UVRI), National Influenza Center	Centers for Disease Control and Prevention
EPI843679	PB2	Uganda	2016-Jun-27	EPI_ISL_235492	B/Uganda/4919/2016	Uganda Virus Research Institute (UVRI), National Influenza Center	Centers for Disease Control and Prevention
EPI843680	PB1	Uganda	2016-Jun-27	EPI_ISL_235492	B/Uganda/4919/2016	Uganda Virus Research Institute (UVRI), National Influenza Center	Centers for Disease Control and Prevention
EPI843681	NA	Uganda	2016-Jun-27	EPI_ISL_235492	B/Uganda/4919/2016	Uganda Virus Research Institute (UVRI), National Influenza Center	Centers for Disease Control and Prevention
EPI843682	HA	Uganda	2016-Jun-27	EPI_ISL_235492	B/Uganda/4919/2016	Uganda Virus Research Institute (UVRI), National Influenza Center	Centers for Disease Control and Prevention
EPI843683	NP	Uganda	2016-Jul-13	EPI_ISL_235493	B/Uganda/4963/2016	Uganda Virus Research Institute (UVRI), National Influenza Center	Centers for Disease Control and Prevention
EPI843684	NS	Uganda	2016-Jul-13	EPI_ISL_235493	B/Uganda/4963/2016	Uganda Virus Research Institute (UVRI), National Influenza Center	Centers for Disease Control and Prevention
EPI843685	MP	Uganda	2016-Jul-13	EPI_ISL_235493	B/Uganda/4963/2016	Uganda Virus Research Institute (UVRI), National Influenza Center	Centers for Disease Control and Prevention
EPI843686	PA	Uganda	2016-Jul-13	EPI_ISL_235493	B/Uganda/4963/2016	Uganda Virus Research Institute (UVRI), National Influenza Center	Centers for Disease Control and Prevention
EPI843687	PB2	Uganda	2016-Jul-13	EPI_ISL_235493	B/Uganda/4963/2016	Uganda Virus Research Institute (UVRI), National Influenza Center	Centers for Disease Control and Prevention
EPI843688	PB1	Uganda	2016-Jul-13	EPI_ISL_235493	B/Uganda/4963/2016	Uganda Virus Research Institute (UVRI), National Influenza Center	Centers for Disease Control and Prevention
EPI843689	NA	Uganda	2016-Jul-13	EPI_ISL_235493	B/Uganda/4963/2016	Uganda Virus Research Institute (UVRI), National Influenza Center	Centers for Disease Control and Prevention
EPI843690	HA	Uganda	2016-Jul-13	EPI_ISL_235493	B/Uganda/4963/2016	Uganda Virus Research Institute (UVRI), National Influenza Center	Centers for Disease Control and Prevention
EPI954878	NP	Uganda	2016-Dec-13	EPI_ISL_255221	B/Uganda/5348/2016	Uganda Virus Research Institute (UVRI), National Influenza Center	Centers for Disease Control and Prevention
EPI954879	NS	Uganda	2016-Dec-13	EPI_ISL_255221	B/Uganda/5348/2016	Uganda Virus Research Institute (UVRI), National Influenza Center	Centers for Disease Control and Prevention
EPI954880	MP	Uganda	2016-Dec-13	EPI_ISL_255221	B/Uganda/5348/2016	Uganda Virus Research Institute (UVRI), National Influenza Center	Centers for Disease Control and Prevention
EPI954881	PA	Uganda	2016-Dec-13	EPI_ISL_255221	B/Uganda/5348/2016	Uganda Virus Research Institute (UVRI), National Influenza Center	Centers for Disease Control and Prevention
EPI954882	PB2	Uganda	2016-Dec-13	EPI_ISL_255221	B/Uganda/5348/2016	Uganda Virus Research Institute (UVRI), National Influenza Center	Centers for Disease Control and Prevention
EPI954883	PB1	Uganda	2016-Dec-13	EPI_ISL_255221	B/Uganda/5348/2016	Uganda Virus Research Institute (UVRI), National Influenza Center	Centers for Disease Control and Prevention
EPI954884	NA	Uganda	2016-Dec-13	EPI_ISL_255221	B/Uganda/5348/2016	Uganda Virus Research Institute (UVRI), National Influenza Center	Centers for Disease Control and Prevention
EPI954885	HA	Uganda	2016-Dec-13	EPI_ISL_255221	B/Uganda/5348/2016	Uganda Virus Research Institute (UVRI), National Influenza Center	Centers for Disease Control and Prevention
EPI954886	NP	Uganda	2016-Dec-13	EPI_ISL_255222	B/Uganda/5351/2016	Uganda Virus Research Institute (UVRI), National Influenza Center	Centers for Disease Control and Prevention
EPI954887	NS	Uganda	2016-Dec-13	EPI_ISL_255222	B/Uganda/5351/2016	Uganda Virus Research Institute (UVRI), National Influenza Center	Centers for Disease Control and Prevention
EPI954888	MP	Uganda	2016-Dec-13	EPI_ISL_255222	B/Uganda/5351/2016	Uganda Virus Research Institute (UVRI), National Influenza Center	Centers for Disease Control and Prevention
EPI954889	PA	Uganda	2016-Dec-13	EPI_ISL_255222	B/Uganda/5351/2016	Uganda Virus Research Institute (UVRI), National Influenza Center	Centers for Disease Control and Prevention
EPI954890	PB2	Uganda	2016-Dec-13	EPI_ISL_255222	B/Uganda/5351/2016	Uganda Virus Research Institute (UVRI), National Influenza Center	Centers for Disease Control and Prevention
EPI954891	PB1	Uganda	2016-Dec-13	EPI_ISL_255222	B/Uganda/5351/2016	Uganda Virus Research Institute (UVRI), National Influenza Center	Centers for Disease Control and Prevention
EPI954892	NA	Uganda	2016-Dec-13	EPI_ISL_255222	B/Uganda/5351/2016	Uganda Virus Research Institute (UVRI), National Influenza Center	Centers for Disease Control and Prevention
EPI954893	HA	Uganda	2016-Dec-13	EPI_ISL_255222	B/Uganda/5351/2016	Uganda Virus Research Institute (UVRI), National Influenza Center	Centers for Disease Control and Prevention
EPI954894	NP	Uganda	2016-Dec-13	EPI_ISL_255223	B/Uganda/5352/2016	Uganda Virus Research Institute (UVRI), National Influenza Center	Centers for Disease Control and Prevention
EPI954895	NS	Uganda	2016-Dec-13	EPI_ISL_255223	B/Uganda/5352/2016	Uganda Virus Research Institute (UVRI), National Influenza Center	Centers for Disease Control and Prevention
EPI954896	MP	Uganda	2016-Dec-13	EPI_ISL_255223	B/Uganda/5352/2016	Uganda Virus Research Institute (UVRI), National Influenza Center	Centers for Disease Control and Prevention
EPI954897	PA	Uganda	2016-Dec-13	EPI_ISL_255223	B/Uganda/5352/2016	Uganda Virus Research Institute (UVRI), National Influenza Center	Centers for Disease Control and Prevention
EPI954898	PB2	Uganda	2016-Dec-13	EPI_ISL_255223	B/Uganda/5352/2016	Uganda Virus Research Institute (UVRI), National Influenza Center	Centers for Disease Control and Prevention
EPI954899	PB1	Uganda	2016-Dec-13	EPI_ISL_255223	B/Uganda/5352/2016	Uganda Virus Research Institute (UVRI), National Influenza Center	Centers for Disease Control and Prevention
EPI954900	NA	Uganda	2016-Dec-13	EPI_ISL_255223	B/Uganda/5352/2016	Uganda Virus Research Institute (UVRI), National Influenza Center	Centers for Disease Control and Prevention
EPI954901	HA	Uganda	2016-Dec-13	EPI_ISL_255223	B/Uganda/5352/2016	Uganda Virus Research Institute (UVRI), National Influenza Center	Centers for Disease Control and Prevention
EPI954902	NP	Uganda	2016-Dec-13	EPI_ISL_255224	B/Uganda/5354/2016	Uganda Virus Research Institute (UVRI), National Influenza Center	Centers for Disease Control and Prevention
EPI954903	NS	Uganda	2016-Dec-13	EPI_ISL_255224	B/Uganda/5354/2016	Uganda Virus Research Institute (UVRI), National Influenza Center	Centers for Disease Control and Prevention
EPI954904	MP	Uganda	2016-Dec-13	EPI_ISL_255224	B/Uganda/5354/2016	Uganda Virus Research Institute (UVRI), National Influenza Center	Centers for Disease Control and Prevention
EPI954905	PA	Uganda	2016-Dec-13	EPI_ISL_255224	B/Uganda/5354/2016	Uganda Virus Research Institute (UVRI), National Influenza Center	Centers for Disease Control and Prevention
EPI954906	PB2	Uganda	2016-Dec-13	EPI_ISL_255224	B/Uganda/5354/2016	Uganda Virus Research Institute (UVRI), National Influenza Center	Centers for Disease Control and Prevention
EPI954907	PB1	Uganda	2016-Dec-13	EPI_ISL_255224	B/Uganda/5354/2016	Uganda Virus Research Institute (UVRI), National Influenza Center	Centers for Disease Control and Prevention
EPI954908	NA	Uganda	2016-Dec-13	EPI_ISL_255224	B/Uganda/5354/2016	Uganda Virus Research Institute (UVRI), National Influenza Center	Centers for Disease Control and Prevention
EPI954909	HA	Uganda	2016-Dec-13	EPI_ISL_255224	B/Uganda/5354/2016	Uganda Virus Research Institute (UVRI), National Influenza Center	Centers for Disease Control and Prevention
EPI807252	NP	Uganda	2016-Feb-13	EPI_ISL_229295	B/Uganda/5476/2016	Uganda Virus Research Institute (UVRI), National Influenza Center	Centers for Disease Control and Prevention
EPI807253	NS	Uganda	2016-Feb-13	EPI_ISL_229295	B/Uganda/5476/2016	Uganda Virus Research Institute (UVRI), National Influenza Center	Centers for Disease Control and Prevention
EPI807254	MP	Uganda	2016-Feb-13	EPI_ISL_229295	B/Uganda/5476/2016	Uganda Virus Research Institute (UVRI), National Influenza Center	Centers for Disease Control and Prevention
EPI807255	PA	Uganda	2016-Feb-13	EPI_ISL_229295	B/Uganda/5476/2016	Uganda Virus Research Institute (UVRI), National Influenza Center	Centers for Disease Control and Prevention
EPI807256	PB2	Uganda	2016-Feb-13	EPI_ISL_229295	B/Uganda/5476/2016	Uganda Virus Research Institute (UVRI), National Influenza Center	Centers for Disease Control and Prevention
EPI807257	PB1	Uganda	2016-Feb-13	EPI_ISL_229295	B/Uganda/5476/2016	Uganda Virus Research Institute (UVRI), National Influenza Center	Centers for Disease Control and Prevention
EPI807258	NA	Uganda	2016-Feb-13	EPI_ISL_229295	B/Uganda/5476/2016	Uganda Virus Research Institute (UVRI), National Influenza Center	Centers for Disease Control and Prevention
EPI807259	HA	Uganda	2016-Feb-13	EPI_ISL_229295	B/Uganda/5476/2016	Uganda Virus Research Institute (UVRI), National Influenza Center	Centers for Disease Control and Prevention
EPI807260	NP	Uganda	2016-Apr-11	EPI_ISL_229296	B/Uganda/5519/2016	Uganda Virus Research Institute (UVRI), National Influenza Center	Centers for Disease Control and Prevention
EPI807261	NS	Uganda	2016-Apr-11	EPI_ISL_229296	B/Uganda/5519/2016	Uganda Virus Research Institute (UVRI), National Influenza Center	Centers for Disease Control and Prevention
EPI807262	MP	Uganda	2016-Apr-11	EPI_ISL_229296	B/Uganda/5519/2016	Uganda Virus Research Institute (UVRI), National Influenza Center	Centers for Disease Control and Prevention
EPI807263	PA	Uganda	2016-Apr-11	EPI_ISL_229296	B/Uganda/5519/2016	Uganda Virus Research Institute (UVRI), National Influenza Center	Centers for Disease Control and Prevention
EPI807264	PB2	Uganda	2016-Apr-11	EPI_ISL_229296	B/Uganda/5519/2016	Uganda Virus Research Institute (UVRI), National Influenza Center	Centers for Disease Control and Prevention
EPI807265	PB1	Uganda	2016-Apr-11	EPI_ISL_229296	B/Uganda/5519/2016	Uganda Virus Research Institute (UVRI), National Influenza Center	Centers for Disease Control and Prevention
EPI807266	NA	Uganda	2016-Apr-11	EPI_ISL_229296	B/Uganda/5519/2016	Uganda Virus Research Institute (UVRI), National Influenza Center	Centers for Disease Control and Prevention
EPI807267	HA	Uganda	2016-Apr-11	EPI_ISL_229296	B/Uganda/5519/2016	Uganda Virus Research Institute (UVRI), National Influenza Center	Centers for Disease Control and Prevention
EPI807332	NP	Uganda	2016-Apr-11	EPI_ISL_229305	B/Uganda/5523/2016	Uganda Virus Research Institute (UVRI), National Influenza Center	Centers for Disease Control and Prevention
EPI807333	NS	Uganda	2016-Apr-11	EPI_ISL_229305	B/Uganda/5523/2016	Uganda Virus Research Institute (UVRI), National Influenza Center	Centers for Disease Control and Prevention
EPI807334	MP	Uganda	2016-Apr-11	EPI_ISL_229305	B/Uganda/5523/2016	Uganda Virus Research Institute (UVRI), National Influenza Center	Centers for Disease Control and Prevention
EPI807335	PA	Uganda	2016-Apr-11	EPI_ISL_229305	B/Uganda/5523/2016	Uganda Virus Research Institute (UVRI), National Influenza Center	Centers for Disease Control and Prevention
EPI807336	PB2	Uganda	2016-Apr-11	EPI_ISL_229305	B/Uganda/5523/2016	Uganda Virus Research Institute (UVRI), National Influenza Center	Centers for Disease Control and Prevention
EPI807337	PB1	Uganda	2016-Apr-11	EPI_ISL_229305	B/Uganda/5523/2016	Uganda Virus Research Institute (UVRI), National Influenza Center	Centers for Disease Control and Prevention
EPI807338	NA	Uganda	2016-Apr-11	EPI_ISL_229305	B/Uganda/5523/2016	Uganda Virus Research Institute (UVRI), National Influenza Center	Centers for Disease Control and Prevention
EPI807339	HA	Uganda	2016-Apr-11	EPI_ISL_229305	B/Uganda/5523/2016	Uganda Virus Research Institute (UVRI), National Influenza Center	Centers for Disease Control and Prevention
EPI843723	NP	Uganda	2016-Jun-16	EPI_ISL_235498	B/Uganda/5613/2016	Uganda Virus Research Institute (UVRI), National Influenza Center	Centers for Disease Control and Prevention
EPI843724	NS	Uganda	2016-Jun-16	EPI_ISL_235498	B/Uganda/5613/2016	Uganda Virus Research Institute (UVRI), National Influenza Center	Centers for Disease Control and Prevention
EPI843725	MP	Uganda	2016-Jun-16	EPI_ISL_235498	B/Uganda/5613/2016	Uganda Virus Research Institute (UVRI), National Influenza Center	Centers for Disease Control and Prevention
EPI843726	PA	Uganda	2016-Jun-16	EPI_ISL_235498	B/Uganda/5613/2016	Uganda Virus Research Institute (UVRI), National Influenza Center	Centers for Disease Control and Prevention
EPI843727	PB2	Uganda	2016-Jun-16	EPI_ISL_235498	B/Uganda/5613/2016	Uganda Virus Research Institute (UVRI), National Influenza Center	Centers for Disease Control and Prevention
EPI843728	PB1	Uganda	2016-Jun-16	EPI_ISL_235498	B/Uganda/5613/2016	Uganda Virus Research Institute (UVRI), National Influenza Center	Centers for Disease Control and Prevention
EPI843729	NA	Uganda	2016-Jun-16	EPI_ISL_235498	B/Uganda/5613/2016	Uganda Virus Research Institute (UVRI), National Influenza Center	Centers for Disease Control and Prevention
EPI843730	HA	Uganda	2016-Jun-16	EPI_ISL_235498	B/Uganda/5613/2016	Uganda Virus Research Institute (UVRI), National Influenza Center	Centers for Disease Control and Prevention
EPI753852	NP	Zambia	2015-Aug-21	EPI_ISL_220598	B/Zambia/354/2015	University Teaching Hospital, MoH Zambia	Centers for Disease Control and Prevention
EPI753853	NS	Zambia	2015-Aug-21	EPI_ISL_220598	B/Zambia/354/2015	University Teaching Hospital, MoH Zambia	Centers for Disease Control and Prevention
EPI753854	MP	Zambia	2015-Aug-21	EPI_ISL_220598	B/Zambia/354/2015	University Teaching Hospital, MoH Zambia	Centers for Disease Control and Prevention
EPI753855	PA	Zambia	2015-Aug-21	EPI_ISL_220598	B/Zambia/354/2015	University Teaching Hospital, MoH Zambia	Centers for Disease Control and Prevention
EPI753856	PB2	Zambia	2015-Aug-21	EPI_ISL_220598	B/Zambia/354/2015	University Teaching Hospital, MoH Zambia	Centers for Disease Control and Prevention
EPI753857	PB1	Zambia	2015-Aug-21	EPI_ISL_220598	B/Zambia/354/2015	University Teaching Hospital, MoH Zambia	Centers for Disease Control and Prevention
EPI753858	NA	Zambia	2015-Aug-21	EPI_ISL_220598	B/Zambia/354/2015	University Teaching Hospital, MoH Zambia	Centers for Disease Control and Prevention
EPI753859	HA	Zambia	2015-Aug-21	EPI_ISL_220598	B/Zambia/354/2015	University Teaching Hospital, MoH Zambia	Centers for Disease Control and Prevention
EPI753867	NP	Zambia	2015-Sep-12	EPI_ISL_220600	B/Zambia/379/2015	University Teaching Hospital, MoH Zambia	Centers for Disease Control and Prevention
EPI753868	NS	Zambia	2015-Sep-12	EPI_ISL_220600	B/Zambia/379/2015	University Teaching Hospital, MoH Zambia	Centers for Disease Control and Prevention
EPI753869	MP	Zambia	2015-Sep-12	EPI_ISL_220600	B/Zambia/379/2015	University Teaching Hospital, MoH Zambia	Centers for Disease Control and Prevention
EPI753870	PA	Zambia	2015-Sep-12	EPI_ISL_220600	B/Zambia/379/2015	University Teaching Hospital, MoH Zambia	Centers for Disease Control and Prevention
EPI753871	PB2	Zambia	2015-Sep-12	EPI_ISL_220600	B/Zambia/379/2015	University Teaching Hospital, MoH Zambia	Centers for Disease Control and Prevention
EPI753872	PB1	Zambia	2015-Sep-12	EPI_ISL_220600	B/Zambia/379/2015	University Teaching Hospital, MoH Zambia	Centers for Disease Control and Prevention
EPI753873	NA	Zambia	2015-Sep-12	EPI_ISL_220600	B/Zambia/379/2015	University Teaching Hospital, MoH Zambia	Centers for Disease Control and Prevention
EPI753874	HA	Zambia	2015-Sep-12	EPI_ISL_220600	B/Zambia/379/2015	University Teaching Hospital, MoH Zambia	Centers for Disease Control and Prevention
EPI753882	NP	Zambia	2015-Sep-22	EPI_ISL_220602	B/Zambia/397/2015	University Teaching Hospital, MoH Zambia	Centers for Disease Control and Prevention
EPI753883	NS	Zambia	2015-Sep-22	EPI_ISL_220602	B/Zambia/397/2015	University Teaching Hospital, MoH Zambia	Centers for Disease Control and Prevention
EPI753884	MP	Zambia	2015-Sep-22	EPI_ISL_220602	B/Zambia/397/2015	University Teaching Hospital, MoH Zambia	Centers for Disease Control and Prevention
EPI753885	PA	Zambia	2015-Sep-22	EPI_ISL_220602	B/Zambia/397/2015	University Teaching Hospital, MoH Zambia	Centers for Disease Control and Prevention
EPI753886	PB2	Zambia	2015-Sep-22	EPI_ISL_220602	B/Zambia/397/2015	University Teaching Hospital, MoH Zambia	Centers for Disease Control and Prevention
EPI753887	PB1	Zambia	2015-Sep-22	EPI_ISL_220602	B/Zambia/397/2015	University Teaching Hospital, MoH Zambia	Centers for Disease Control and Prevention
EPI753888	NA	Zambia	2015-Sep-22	EPI_ISL_220602	B/Zambia/397/2015	University Teaching Hospital, MoH Zambia	Centers for Disease Control and Prevention
EPI753889	HA	Zambia	2015-Sep-22	EPI_ISL_220602	B/Zambia/397/2015	University Teaching Hospital, MoH Zambia	Centers for Disease Control and Prevention
EPI753890	NP	Zambia	2015-Oct-12	EPI_ISL_220603	B/Zambia/413/2015	University Teaching Hospital, MoH Zambia	Centers for Disease Control and Prevention
EPI753891	NS	Zambia	2015-Oct-12	EPI_ISL_220603	B/Zambia/413/2015	University Teaching Hospital, MoH Zambia	Centers for Disease Control and Prevention
EPI753892	MP	Zambia	2015-Oct-12	EPI_ISL_220603	B/Zambia/413/2015	University Teaching Hospital, MoH Zambia	Centers for Disease Control and Prevention
EPI753893	PA	Zambia	2015-Oct-12	EPI_ISL_220603	B/Zambia/413/2015	University Teaching Hospital, MoH Zambia	Centers for Disease Control and Prevention
EPI753894	PB2	Zambia	2015-Oct-12	EPI_ISL_220603	B/Zambia/413/2015	University Teaching Hospital, MoH Zambia	Centers for Disease Control and Prevention
EPI753895	PB1	Zambia	2015-Oct-12	EPI_ISL_220603	B/Zambia/413/2015	University Teaching Hospital, MoH Zambia	Centers for Disease Control and Prevention
EPI753896	NA	Zambia	2015-Oct-12	EPI_ISL_220603	B/Zambia/413/2015	University Teaching Hospital, MoH Zambia	Centers for Disease Control and Prevention
EPI753897	HA	Zambia	2015-Oct-12	EPI_ISL_220603	B/Zambia/413/2015	University Teaching Hospital, MoH Zambia	Centers for Disease Control and Prevention
EPI840241	NP	Japan	2016-May-02	EPI_ISL_232517	B/AICHI/151/2016	Aichi Prefectural Institute of Public Health	National Institute of Infectious Diseases (NIID)
EPI840242	NS	Japan	2016-May-02	EPI_ISL_232517	B/AICHI/151/2016	Aichi Prefectural Institute of Public Health	National Institute of Infectious Diseases (NIID)
EPI840243	MP	Japan	2016-May-02	EPI_ISL_232517	B/AICHI/151/2016	Aichi Prefectural Institute of Public Health	National Institute of Infectious Diseases (NIID)
EPI840244	PA	Japan	2016-May-02	EPI_ISL_232517	B/AICHI/151/2016	Aichi Prefectural Institute of Public Health	National Institute of Infectious Diseases (NIID)
EPI840245	PB2	Japan	2016-May-02	EPI_ISL_232517	B/AICHI/151/2016	Aichi Prefectural Institute of Public Health	National Institute of Infectious Diseases (NIID)
EPI840246	PB1	Japan	2016-May-02	EPI_ISL_232517	B/AICHI/151/2016	Aichi Prefectural Institute of Public Health	National Institute of Infectious Diseases (NIID)
EPI827122	NA	Japan	2016-May-02	EPI_ISL_232517	B/AICHI/151/2016	Aichi Prefectural Institute of Public Health	National Institute of Infectious Diseases (NIID)
EPI827123	HA	Japan	2016-May-02	EPI_ISL_232517	B/AICHI/151/2016	Aichi Prefectural Institute of Public Health	National Institute of Infectious Diseases (NIID)
EPI709677	MP	Japan	2015-Oct-19	EPI_ISL_211778	B/AICHI/25/2015	Aichi Prefectural Institute of Public Health	National Institute of Infectious Diseases (NIID)
EPI709678	PA	Japan	2015-Oct-19	EPI_ISL_211778	B/AICHI/25/2015	Aichi Prefectural Institute of Public Health	National Institute of Infectious Diseases (NIID)
EPI709679	PB2	Japan	2015-Oct-19	EPI_ISL_211778	B/AICHI/25/2015	Aichi Prefectural Institute of Public Health	National Institute of Infectious Diseases (NIID)
EPI709680	PB1	Japan	2015-Oct-19	EPI_ISL_211778	B/AICHI/25/2015	Aichi Prefectural Institute of Public Health	National Institute of Infectious Diseases (NIID)
EPI709681	NA	Japan	2015-Oct-19	EPI_ISL_211778	B/AICHI/25/2015	Aichi Prefectural Institute of Public Health	National Institute of Infectious Diseases (NIID)
EPI709675	NP	Japan	2015-Oct-19	EPI_ISL_211778	B/AICHI/25/2015	Aichi Prefectural Institute of Public Health	National Institute of Infectious Diseases (NIID)
EPI709676	NS	Japan	2015-Oct-19	EPI_ISL_211778	B/AICHI/25/2015	Aichi Prefectural Institute of Public Health	National Institute of Infectious Diseases (NIID)
EPI709682	HA	Japan	2015-Oct-19	EPI_ISL_211778	B/AICHI/25/2015	Aichi Prefectural Institute of Public Health	National Institute of Infectious Diseases (NIID)
EPI955341	NP	Afghanistan	2016-Oct-21	EPI_ISL_255281	B/Afghanistan/4283/2016	National Public Health Laboratory	Centers for Disease Control and Prevention
EPI955342	NS	Afghanistan	2016-Oct-21	EPI_ISL_255281	B/Afghanistan/4283/2016	National Public Health Laboratory	Centers for Disease Control and Prevention
EPI955348	HA	Afghanistan	2016-Oct-21	EPI_ISL_255281	B/Afghanistan/4283/2016	National Public Health Laboratory	Centers for Disease Control and Prevention
EPI955343	MP	Afghanistan	2016-Oct-21	EPI_ISL_255281	B/Afghanistan/4283/2016	National Public Health Laboratory	Centers for Disease Control and Prevention
EPI955344	PA	Afghanistan	2016-Oct-21	EPI_ISL_255281	B/Afghanistan/4283/2016	National Public Health Laboratory	Centers for Disease Control and Prevention
EPI955345	PB2	Afghanistan	2016-Oct-21	EPI_ISL_255281	B/Afghanistan/4283/2016	National Public Health Laboratory	Centers for Disease Control and Prevention
EPI955346	PB1	Afghanistan	2016-Oct-21	EPI_ISL_255281	B/Afghanistan/4283/2016	National Public Health Laboratory	Centers for Disease Control and Prevention
EPI955347	NA	Afghanistan	2016-Oct-21	EPI_ISL_255281	B/Afghanistan/4283/2016	National Public Health Laboratory	Centers for Disease Control and Prevention
EPI1020116	HA	Kazakhstan	2016-Dec-12	EPI_ISL_268801	B/Almatinskay/103/2016	CDC-Central Asia Office	Centers for Disease Control and Prevention
EPI1020109	NP	Kazakhstan	2016-Dec-12	EPI_ISL_268801	B/Almatinskay/103/2016	CDC-Central Asia Office	Centers for Disease Control and Prevention
EPI1020110	NS	Kazakhstan	2016-Dec-12	EPI_ISL_268801	B/Almatinskay/103/2016	CDC-Central Asia Office	Centers for Disease Control and Prevention
EPI1020111	MP	Kazakhstan	2016-Dec-12	EPI_ISL_268801	B/Almatinskay/103/2016	CDC-Central Asia Office	Centers for Disease Control and Prevention
EPI1020112	PA	Kazakhstan	2016-Dec-12	EPI_ISL_268801	B/Almatinskay/103/2016	CDC-Central Asia Office	Centers for Disease Control and Prevention
EPI1020113	PB2	Kazakhstan	2016-Dec-12	EPI_ISL_268801	B/Almatinskay/103/2016	CDC-Central Asia Office	Centers for Disease Control and Prevention
EPI1020114	PB1	Kazakhstan	2016-Dec-12	EPI_ISL_268801	B/Almatinskay/103/2016	CDC-Central Asia Office	Centers for Disease Control and Prevention
EPI1020115	NA	Kazakhstan	2016-Dec-12	EPI_ISL_268801	B/Almatinskay/103/2016	CDC-Central Asia Office	Centers for Disease Control and Prevention
EPI1020119	MP	Kazakhstan	2016-Dec-19	EPI_ISL_268802	B/Almatinskay/11/2016	CDC-Central Asia Office	Centers for Disease Control and Prevention
EPI1020120	PA	Kazakhstan	2016-Dec-19	EPI_ISL_268802	B/Almatinskay/11/2016	CDC-Central Asia Office	Centers for Disease Control and Prevention
EPI1020121	PB2	Kazakhstan	2016-Dec-19	EPI_ISL_268802	B/Almatinskay/11/2016	CDC-Central Asia Office	Centers for Disease Control and Prevention
EPI1020122	PB1	Kazakhstan	2016-Dec-19	EPI_ISL_268802	B/Almatinskay/11/2016	CDC-Central Asia Office	Centers for Disease Control and Prevention
EPI1020123	NA	Kazakhstan	2016-Dec-19	EPI_ISL_268802	B/Almatinskay/11/2016	CDC-Central Asia Office	Centers for Disease Control and Prevention
EPI1020124	HA	Kazakhstan	2016-Dec-19	EPI_ISL_268802	B/Almatinskay/11/2016	CDC-Central Asia Office	Centers for Disease Control and Prevention
EPI1020117	NP	Kazakhstan	2016-Dec-19	EPI_ISL_268802	B/Almatinskay/11/2016	CDC-Central Asia Office	Centers for Disease Control and Prevention
EPI1020118	NS	Kazakhstan	2016-Dec-19	EPI_ISL_268802	B/Almatinskay/11/2016	CDC-Central Asia Office	Centers for Disease Control and Prevention
EPI1020154	NP	Kazakhstan	2016-Dec-07	EPI_ISL_268807	B/Almatinskay/80/2016	CDC-Central Asia Office	Centers for Disease Control and Prevention
EPI1020155	NS	Kazakhstan	2016-Dec-07	EPI_ISL_268807	B/Almatinskay/80/2016	CDC-Central Asia Office	Centers for Disease Control and Prevention
EPI1020161	HA	Kazakhstan	2016-Dec-07	EPI_ISL_268807	B/Almatinskay/80/2016	CDC-Central Asia Office	Centers for Disease Control and Prevention
EPI1020156	MP	Kazakhstan	2016-Dec-07	EPI_ISL_268807	B/Almatinskay/80/2016	CDC-Central Asia Office	Centers for Disease Control and Prevention
EPI1020157	PA	Kazakhstan	2016-Dec-07	EPI_ISL_268807	B/Almatinskay/80/2016	CDC-Central Asia Office	Centers for Disease Control and Prevention
EPI1020158	PB2	Kazakhstan	2016-Dec-07	EPI_ISL_268807	B/Almatinskay/80/2016	CDC-Central Asia Office	Centers for Disease Control and Prevention
EPI1020159	PB1	Kazakhstan	2016-Dec-07	EPI_ISL_268807	B/Almatinskay/80/2016	CDC-Central Asia Office	Centers for Disease Control and Prevention
EPI1020160	NA	Kazakhstan	2016-Dec-07	EPI_ISL_268807	B/Almatinskay/80/2016	CDC-Central Asia Office	Centers for Disease Control and Prevention
EPI1020170	NP	Kazakhstan	2016-Dec-20	EPI_ISL_268809	B/Almaty/6/2016	CDC-Central Asia Office	Centers for Disease Control and Prevention
EPI1020171	NS	Kazakhstan	2016-Dec-20	EPI_ISL_268809	B/Almaty/6/2016	CDC-Central Asia Office	Centers for Disease Control and Prevention
EPI1020172	MP	Kazakhstan	2016-Dec-20	EPI_ISL_268809	B/Almaty/6/2016	CDC-Central Asia Office	Centers for Disease Control and Prevention
EPI1020173	PA	Kazakhstan	2016-Dec-20	EPI_ISL_268809	B/Almaty/6/2016	CDC-Central Asia Office	Centers for Disease Control and Prevention
EPI1020174	PB2	Kazakhstan	2016-Dec-20	EPI_ISL_268809	B/Almaty/6/2016	CDC-Central Asia Office	Centers for Disease Control and Prevention
EPI1020175	PB1	Kazakhstan	2016-Dec-20	EPI_ISL_268809	B/Almaty/6/2016	CDC-Central Asia Office	Centers for Disease Control and Prevention
EPI1020176	NA	Kazakhstan	2016-Dec-20	EPI_ISL_268809	B/Almaty/6/2016	CDC-Central Asia Office	Centers for Disease Control and Prevention
EPI1020177	HA	Kazakhstan	2016-Dec-20	EPI_ISL_268809	B/Almaty/6/2016	CDC-Central Asia Office	Centers for Disease Control and Prevention
EPI924368	NP	Thailand	2016-Oct-20	EPI_ISL_249898	B/Ayutthaya/403/2016	WHO National Influenza Centre, National Institute of Medical Research (NIMR)	Centers for Disease Control and Prevention
EPI924369	NS	Thailand	2016-Oct-20	EPI_ISL_249898	B/Ayutthaya/403/2016	WHO National Influenza Centre, National Institute of Medical Research (NIMR)	Centers for Disease Control and Prevention
EPI924370	MP	Thailand	2016-Oct-20	EPI_ISL_249898	B/Ayutthaya/403/2016	WHO National Influenza Centre, National Institute of Medical Research (NIMR)	Centers for Disease Control and Prevention
EPI924371	PA	Thailand	2016-Oct-20	EPI_ISL_249898	B/Ayutthaya/403/2016	WHO National Influenza Centre, National Institute of Medical Research (NIMR)	Centers for Disease Control and Prevention
EPI924372	PB2	Thailand	2016-Oct-20	EPI_ISL_249898	B/Ayutthaya/403/2016	WHO National Influenza Centre, National Institute of Medical Research (NIMR)	Centers for Disease Control and Prevention
EPI924373	PB1	Thailand	2016-Oct-20	EPI_ISL_249898	B/Ayutthaya/403/2016	WHO National Influenza Centre, National Institute of Medical Research (NIMR)	Centers for Disease Control and Prevention
EPI924374	NA	Thailand	2016-Oct-20	EPI_ISL_249898	B/Ayutthaya/403/2016	WHO National Influenza Centre, National Institute of Medical Research (NIMR)	Centers for Disease Control and Prevention
EPI924375	HA	Thailand	2016-Oct-20	EPI_ISL_249898	B/Ayutthaya/403/2016	WHO National Influenza Centre, National Institute of Medical Research (NIMR)	Centers for Disease Control and Prevention
EPI772996	NP	Bahrain	2016-Jan-24	EPI_ISL_224296	B/Bahrain/112/2016	Ministry of Health Bahrain	Centers for Disease Control and Prevention
EPI772997	NS	Bahrain	2016-Jan-24	EPI_ISL_224296	B/Bahrain/112/2016	Ministry of Health Bahrain	Centers for Disease Control and Prevention
EPI772998	MP	Bahrain	2016-Jan-24	EPI_ISL_224296	B/Bahrain/112/2016	Ministry of Health Bahrain	Centers for Disease Control and Prevention
EPI772999	PA	Bahrain	2016-Jan-24	EPI_ISL_224296	B/Bahrain/112/2016	Ministry of Health Bahrain	Centers for Disease Control and Prevention
EPI773000	PB2	Bahrain	2016-Jan-24	EPI_ISL_224296	B/Bahrain/112/2016	Ministry of Health Bahrain	Centers for Disease Control and Prevention
EPI773001	PB1	Bahrain	2016-Jan-24	EPI_ISL_224296	B/Bahrain/112/2016	Ministry of Health Bahrain	Centers for Disease Control and Prevention
EPI773002	NA	Bahrain	2016-Jan-24	EPI_ISL_224296	B/Bahrain/112/2016	Ministry of Health Bahrain	Centers for Disease Control and Prevention
EPI773003	HA	Bahrain	2016-Jan-24	EPI_ISL_224296	B/Bahrain/112/2016	Ministry of Health Bahrain	Centers for Disease Control and Prevention
EPI738168	NP	Bahrain	2016-Jan-24	EPI_ISL_217586	B/Bahrain/113/2016	Ministry of Health Bahrain	Centers for Disease Control and Prevention
EPI738169	NS	Bahrain	2016-Jan-24	EPI_ISL_217586	B/Bahrain/113/2016	Ministry of Health Bahrain	Centers for Disease Control and Prevention
EPI738170	MP	Bahrain	2016-Jan-24	EPI_ISL_217586	B/Bahrain/113/2016	Ministry of Health Bahrain	Centers for Disease Control and Prevention
EPI738171	PA	Bahrain	2016-Jan-24	EPI_ISL_217586	B/Bahrain/113/2016	Ministry of Health Bahrain	Centers for Disease Control and Prevention
EPI738172	PB2	Bahrain	2016-Jan-24	EPI_ISL_217586	B/Bahrain/113/2016	Ministry of Health Bahrain	Centers for Disease Control and Prevention
EPI738173	PB1	Bahrain	2016-Jan-24	EPI_ISL_217586	B/Bahrain/113/2016	Ministry of Health Bahrain	Centers for Disease Control and Prevention
EPI738174	NA	Bahrain	2016-Jan-24	EPI_ISL_217586	B/Bahrain/113/2016	Ministry of Health Bahrain	Centers for Disease Control and Prevention
EPI738175	HA	Bahrain	2016-Jan-24	EPI_ISL_217586	B/Bahrain/113/2016	Ministry of Health Bahrain	Centers for Disease Control and Prevention
EPI738176	NP	Bahrain	2016-Jan-21	EPI_ISL_217587	B/Bahrain/115/2016	Ministry of Health Bahrain	Centers for Disease Control and Prevention
EPI738177	NS	Bahrain	2016-Jan-21	EPI_ISL_217587	B/Bahrain/115/2016	Ministry of Health Bahrain	Centers for Disease Control and Prevention
EPI738178	MP	Bahrain	2016-Jan-21	EPI_ISL_217587	B/Bahrain/115/2016	Ministry of Health Bahrain	Centers for Disease Control and Prevention
EPI738179	PA	Bahrain	2016-Jan-21	EPI_ISL_217587	B/Bahrain/115/2016	Ministry of Health Bahrain	Centers for Disease Control and Prevention
EPI738180	PB2	Bahrain	2016-Jan-21	EPI_ISL_217587	B/Bahrain/115/2016	Ministry of Health Bahrain	Centers for Disease Control and Prevention
EPI738181	PB1	Bahrain	2016-Jan-21	EPI_ISL_217587	B/Bahrain/115/2016	Ministry of Health Bahrain	Centers for Disease Control and Prevention
EPI738182	NA	Bahrain	2016-Jan-21	EPI_ISL_217587	B/Bahrain/115/2016	Ministry of Health Bahrain	Centers for Disease Control and Prevention
EPI738183	HA	Bahrain	2016-Jan-21	EPI_ISL_217587	B/Bahrain/115/2016	Ministry of Health Bahrain	Centers for Disease Control and Prevention
EPI754045	NP	Bahrain	2016-Jan-21	EPI_ISL_220623	B/Bahrain/116/2016	Ministry of Health Bahrain	Centers for Disease Control and Prevention
EPI754046	NS	Bahrain	2016-Jan-21	EPI_ISL_220623	B/Bahrain/116/2016	Ministry of Health Bahrain	Centers for Disease Control and Prevention
EPI754047	MP	Bahrain	2016-Jan-21	EPI_ISL_220623	B/Bahrain/116/2016	Ministry of Health Bahrain	Centers for Disease Control and Prevention
EPI754048	PA	Bahrain	2016-Jan-21	EPI_ISL_220623	B/Bahrain/116/2016	Ministry of Health Bahrain	Centers for Disease Control and Prevention
EPI754049	PB2	Bahrain	2016-Jan-21	EPI_ISL_220623	B/Bahrain/116/2016	Ministry of Health Bahrain	Centers for Disease Control and Prevention
EPI754050	PB1	Bahrain	2016-Jan-21	EPI_ISL_220623	B/Bahrain/116/2016	Ministry of Health Bahrain	Centers for Disease Control and Prevention
EPI754051	NA	Bahrain	2016-Jan-21	EPI_ISL_220623	B/Bahrain/116/2016	Ministry of Health Bahrain	Centers for Disease Control and Prevention
EPI754052	HA	Bahrain	2016-Jan-21	EPI_ISL_220623	B/Bahrain/116/2016	Ministry of Health Bahrain	Centers for Disease Control and Prevention
EPI763295	NP	Bahrain	2015-Nov-03	EPI_ISL_222304	B/Bahrain/170/2015	Ministry of Health Bahrain	Centers for Disease Control and Prevention
EPI763296	NS	Bahrain	2015-Nov-03	EPI_ISL_222304	B/Bahrain/170/2015	Ministry of Health Bahrain	Centers for Disease Control and Prevention
EPI763297	MP	Bahrain	2015-Nov-03	EPI_ISL_222304	B/Bahrain/170/2015	Ministry of Health Bahrain	Centers for Disease Control and Prevention
EPI763298	PA	Bahrain	2015-Nov-03	EPI_ISL_222304	B/Bahrain/170/2015	Ministry of Health Bahrain	Centers for Disease Control and Prevention
EPI763299	PB2	Bahrain	2015-Nov-03	EPI_ISL_222304	B/Bahrain/170/2015	Ministry of Health Bahrain	Centers for Disease Control and Prevention
EPI763300	PB1	Bahrain	2015-Nov-03	EPI_ISL_222304	B/Bahrain/170/2015	Ministry of Health Bahrain	Centers for Disease Control and Prevention
EPI763301	NA	Bahrain	2015-Nov-03	EPI_ISL_222304	B/Bahrain/170/2015	Ministry of Health Bahrain	Centers for Disease Control and Prevention
EPI763302	HA	Bahrain	2015-Nov-03	EPI_ISL_222304	B/Bahrain/170/2015	Ministry of Health Bahrain	Centers for Disease Control and Prevention
EPI826647	NP	Bahrain	2016-Feb-25	EPI_ISL_232349	B/Bahrain/228/2016	Ministry of Health Bahrain	Centers for Disease Control and Prevention
EPI826648	NS	Bahrain	2016-Feb-25	EPI_ISL_232349	B/Bahrain/228/2016	Ministry of Health Bahrain	Centers for Disease Control and Prevention
EPI826649	MP	Bahrain	2016-Feb-25	EPI_ISL_232349	B/Bahrain/228/2016	Ministry of Health Bahrain	Centers for Disease Control and Prevention
EPI826650	PA	Bahrain	2016-Feb-25	EPI_ISL_232349	B/Bahrain/228/2016	Ministry of Health Bahrain	Centers for Disease Control and Prevention
EPI826651	PB2	Bahrain	2016-Feb-25	EPI_ISL_232349	B/Bahrain/228/2016	Ministry of Health Bahrain	Centers for Disease Control and Prevention
EPI826652	PB1	Bahrain	2016-Feb-25	EPI_ISL_232349	B/Bahrain/228/2016	Ministry of Health Bahrain	Centers for Disease Control and Prevention
EPI826653	NA	Bahrain	2016-Feb-25	EPI_ISL_232349	B/Bahrain/228/2016	Ministry of Health Bahrain	Centers for Disease Control and Prevention
EPI826654	HA	Bahrain	2016-Feb-25	EPI_ISL_232349	B/Bahrain/228/2016	Ministry of Health Bahrain	Centers for Disease Control and Prevention
EPI826671	NP	Bahrain	2016-Feb-28	EPI_ISL_232352	B/Bahrain/232/2016	Ministry of Health Bahrain	Centers for Disease Control and Prevention
EPI826672	NS	Bahrain	2016-Feb-28	EPI_ISL_232352	B/Bahrain/232/2016	Ministry of Health Bahrain	Centers for Disease Control and Prevention
EPI826673	MP	Bahrain	2016-Feb-28	EPI_ISL_232352	B/Bahrain/232/2016	Ministry of Health Bahrain	Centers for Disease Control and Prevention
EPI826674	PA	Bahrain	2016-Feb-28	EPI_ISL_232352	B/Bahrain/232/2016	Ministry of Health Bahrain	Centers for Disease Control and Prevention
EPI826675	PB2	Bahrain	2016-Feb-28	EPI_ISL_232352	B/Bahrain/232/2016	Ministry of Health Bahrain	Centers for Disease Control and Prevention
EPI826676	PB1	Bahrain	2016-Feb-28	EPI_ISL_232352	B/Bahrain/232/2016	Ministry of Health Bahrain	Centers for Disease Control and Prevention
EPI826677	NA	Bahrain	2016-Feb-28	EPI_ISL_232352	B/Bahrain/232/2016	Ministry of Health Bahrain	Centers for Disease Control and Prevention
EPI826678	HA	Bahrain	2016-Feb-28	EPI_ISL_232352	B/Bahrain/232/2016	Ministry of Health Bahrain	Centers for Disease Control and Prevention
EPI826681	MP	Bahrain	2016-Mar-07	EPI_ISL_232353	B/Bahrain/259/2016	Ministry of Health Bahrain	Centers for Disease Control and Prevention
EPI826682	NA	Bahrain	2016-Mar-07	EPI_ISL_232353	B/Bahrain/259/2016	Ministry of Health Bahrain	Centers for Disease Control and Prevention
EPI826683	HA	Bahrain	2016-Mar-07	EPI_ISL_232353	B/Bahrain/259/2016	Ministry of Health Bahrain	Centers for Disease Control and Prevention
EPI826679	NP	Bahrain	2016-Mar-07	EPI_ISL_232353	B/Bahrain/259/2016	Ministry of Health Bahrain	Centers for Disease Control and Prevention
EPI826680	NS	Bahrain	2016-Mar-07	EPI_ISL_232353	B/Bahrain/259/2016	Ministry of Health Bahrain	Centers for Disease Control and Prevention
EPI830708	PA	Bahrain	2016-Mar-07	EPI_ISL_232353	B/Bahrain/259/2016	Ministry of Health Bahrain	Centers for Disease Control and Prevention
EPI830709	PB2	Bahrain	2016-Mar-07	EPI_ISL_232353	B/Bahrain/259/2016	Ministry of Health Bahrain	Centers for Disease Control and Prevention
EPI830710	PB1	Bahrain	2016-Mar-07	EPI_ISL_232353	B/Bahrain/259/2016	Ministry of Health Bahrain	Centers for Disease Control and Prevention
EPI826707	NP	Bahrain	2016-Mar-27	EPI_ISL_232357	B/Bahrain/291/2016	Ministry of Health Bahrain	Centers for Disease Control and Prevention
EPI826708	NS	Bahrain	2016-Mar-27	EPI_ISL_232357	B/Bahrain/291/2016	Ministry of Health Bahrain	Centers for Disease Control and Prevention
EPI826709	MP	Bahrain	2016-Mar-27	EPI_ISL_232357	B/Bahrain/291/2016	Ministry of Health Bahrain	Centers for Disease Control and Prevention
EPI826710	PA	Bahrain	2016-Mar-27	EPI_ISL_232357	B/Bahrain/291/2016	Ministry of Health Bahrain	Centers for Disease Control and Prevention
EPI826711	PB2	Bahrain	2016-Mar-27	EPI_ISL_232357	B/Bahrain/291/2016	Ministry of Health Bahrain	Centers for Disease Control and Prevention
EPI826712	PB1	Bahrain	2016-Mar-27	EPI_ISL_232357	B/Bahrain/291/2016	Ministry of Health Bahrain	Centers for Disease Control and Prevention
EPI826713	NA	Bahrain	2016-Mar-27	EPI_ISL_232357	B/Bahrain/291/2016	Ministry of Health Bahrain	Centers for Disease Control and Prevention
EPI826714	HA	Bahrain	2016-Mar-27	EPI_ISL_232357	B/Bahrain/291/2016	Ministry of Health Bahrain	Centers for Disease Control and Prevention
EPI826723	NP	Bahrain	2016-Mar-30	EPI_ISL_232359	B/Bahrain/309/2016	Ministry of Health Bahrain	Centers for Disease Control and Prevention
EPI826724	NS	Bahrain	2016-Mar-30	EPI_ISL_232359	B/Bahrain/309/2016	Ministry of Health Bahrain	Centers for Disease Control and Prevention
EPI826725	MP	Bahrain	2016-Mar-30	EPI_ISL_232359	B/Bahrain/309/2016	Ministry of Health Bahrain	Centers for Disease Control and Prevention
EPI826726	PA	Bahrain	2016-Mar-30	EPI_ISL_232359	B/Bahrain/309/2016	Ministry of Health Bahrain	Centers for Disease Control and Prevention
EPI826727	PB2	Bahrain	2016-Mar-30	EPI_ISL_232359	B/Bahrain/309/2016	Ministry of Health Bahrain	Centers for Disease Control and Prevention
EPI826728	PB1	Bahrain	2016-Mar-30	EPI_ISL_232359	B/Bahrain/309/2016	Ministry of Health Bahrain	Centers for Disease Control and Prevention
EPI826729	NA	Bahrain	2016-Mar-30	EPI_ISL_232359	B/Bahrain/309/2016	Ministry of Health Bahrain	Centers for Disease Control and Prevention
EPI826730	HA	Bahrain	2016-Mar-30	EPI_ISL_232359	B/Bahrain/309/2016	Ministry of Health Bahrain	Centers for Disease Control and Prevention
EPI765443	MP	Bahrain	2016-Jan-07	EPI_ISL_222860	B/Bahrain/44/2016	Ministry of Health Bahrain	Centers for Disease Control and Prevention
EPI765444	PA	Bahrain	2016-Jan-07	EPI_ISL_222860	B/Bahrain/44/2016	Ministry of Health Bahrain	Centers for Disease Control and Prevention
EPI765445	PB2	Bahrain	2016-Jan-07	EPI_ISL_222860	B/Bahrain/44/2016	Ministry of Health Bahrain	Centers for Disease Control and Prevention
EPI765446	PB1	Bahrain	2016-Jan-07	EPI_ISL_222860	B/Bahrain/44/2016	Ministry of Health Bahrain	Centers for Disease Control and Prevention
EPI765447	NA	Bahrain	2016-Jan-07	EPI_ISL_222860	B/Bahrain/44/2016	Ministry of Health Bahrain	Centers for Disease Control and Prevention
EPI765448	HA	Bahrain	2016-Jan-07	EPI_ISL_222860	B/Bahrain/44/2016	Ministry of Health Bahrain	Centers for Disease Control and Prevention
EPI765441	NP	Bahrain	2016-Jan-07	EPI_ISL_222860	B/Bahrain/44/2016	Ministry of Health Bahrain	Centers for Disease Control and Prevention
EPI765442	NS	Bahrain	2016-Jan-07	EPI_ISL_222860	B/Bahrain/44/2016	Ministry of Health Bahrain	Centers for Disease Control and Prevention
EPI826745	NP	Bahrain	2016-Apr-17	EPI_ISL_232362	B/Bahrain/594/2016	Ministry of Health Bahrain	Centers for Disease Control and Prevention
EPI826746	NS	Bahrain	2016-Apr-17	EPI_ISL_232362	B/Bahrain/594/2016	Ministry of Health Bahrain	Centers for Disease Control and Prevention
EPI826747	MP	Bahrain	2016-Apr-17	EPI_ISL_232362	B/Bahrain/594/2016	Ministry of Health Bahrain	Centers for Disease Control and Prevention
EPI826748	PA	Bahrain	2016-Apr-17	EPI_ISL_232362	B/Bahrain/594/2016	Ministry of Health Bahrain	Centers for Disease Control and Prevention
EPI826749	PB2	Bahrain	2016-Apr-17	EPI_ISL_232362	B/Bahrain/594/2016	Ministry of Health Bahrain	Centers for Disease Control and Prevention
EPI826750	PB1	Bahrain	2016-Apr-17	EPI_ISL_232362	B/Bahrain/594/2016	Ministry of Health Bahrain	Centers for Disease Control and Prevention
EPI826751	NA	Bahrain	2016-Apr-17	EPI_ISL_232362	B/Bahrain/594/2016	Ministry of Health Bahrain	Centers for Disease Control and Prevention
EPI826752	HA	Bahrain	2016-Apr-17	EPI_ISL_232362	B/Bahrain/594/2016	Ministry of Health Bahrain	Centers for Disease Control and Prevention
EPI826753	NP	Bahrain	2016-Apr-19	EPI_ISL_232363	B/Bahrain/598/2016	Ministry of Health Bahrain	Centers for Disease Control and Prevention
EPI826754	NS	Bahrain	2016-Apr-19	EPI_ISL_232363	B/Bahrain/598/2016	Ministry of Health Bahrain	Centers for Disease Control and Prevention
EPI826755	MP	Bahrain	2016-Apr-19	EPI_ISL_232363	B/Bahrain/598/2016	Ministry of Health Bahrain	Centers for Disease Control and Prevention
EPI826756	PA	Bahrain	2016-Apr-19	EPI_ISL_232363	B/Bahrain/598/2016	Ministry of Health Bahrain	Centers for Disease Control and Prevention
EPI826757	PB2	Bahrain	2016-Apr-19	EPI_ISL_232363	B/Bahrain/598/2016	Ministry of Health Bahrain	Centers for Disease Control and Prevention
EPI826758	PB1	Bahrain	2016-Apr-19	EPI_ISL_232363	B/Bahrain/598/2016	Ministry of Health Bahrain	Centers for Disease Control and Prevention
EPI826759	NA	Bahrain	2016-Apr-19	EPI_ISL_232363	B/Bahrain/598/2016	Ministry of Health Bahrain	Centers for Disease Control and Prevention
EPI826760	HA	Bahrain	2016-Apr-19	EPI_ISL_232363	B/Bahrain/598/2016	Ministry of Health Bahrain	Centers for Disease Control and Prevention
EPI826766	NP	Bahrain	2016-Apr-25	EPI_ISL_232365	B/Bahrain/612/2016	Ministry of Health Bahrain	Centers for Disease Control and Prevention
EPI826767	NS	Bahrain	2016-Apr-25	EPI_ISL_232365	B/Bahrain/612/2016	Ministry of Health Bahrain	Centers for Disease Control and Prevention
EPI826768	MP	Bahrain	2016-Apr-25	EPI_ISL_232365	B/Bahrain/612/2016	Ministry of Health Bahrain	Centers for Disease Control and Prevention
EPI826769	PA	Bahrain	2016-Apr-25	EPI_ISL_232365	B/Bahrain/612/2016	Ministry of Health Bahrain	Centers for Disease Control and Prevention
EPI826770	PB2	Bahrain	2016-Apr-25	EPI_ISL_232365	B/Bahrain/612/2016	Ministry of Health Bahrain	Centers for Disease Control and Prevention
EPI826771	PB1	Bahrain	2016-Apr-25	EPI_ISL_232365	B/Bahrain/612/2016	Ministry of Health Bahrain	Centers for Disease Control and Prevention
EPI826772	NA	Bahrain	2016-Apr-25	EPI_ISL_232365	B/Bahrain/612/2016	Ministry of Health Bahrain	Centers for Disease Control and Prevention
EPI826773	HA	Bahrain	2016-Apr-25	EPI_ISL_232365	B/Bahrain/612/2016	Ministry of Health Bahrain	Centers for Disease Control and Prevention
EPI955497	NP	Bahrain	2016-Oct-10	EPI_ISL_255301	B/Bahrain/820/2016	Ministry of Health Bahrain	Centers for Disease Control and Prevention
EPI955498	NS	Bahrain	2016-Oct-10	EPI_ISL_255301	B/Bahrain/820/2016	Ministry of Health Bahrain	Centers for Disease Control and Prevention
EPI955501	PB2	Bahrain	2016-Oct-10	EPI_ISL_255301	B/Bahrain/820/2016	Ministry of Health Bahrain	Centers for Disease Control and Prevention
EPI955499	MP	Bahrain	2016-Oct-10	EPI_ISL_255301	B/Bahrain/820/2016	Ministry of Health Bahrain	Centers for Disease Control and Prevention
EPI955500	PA	Bahrain	2016-Oct-10	EPI_ISL_255301	B/Bahrain/820/2016	Ministry of Health Bahrain	Centers for Disease Control and Prevention
EPI955502	PB1	Bahrain	2016-Oct-10	EPI_ISL_255301	B/Bahrain/820/2016	Ministry of Health Bahrain	Centers for Disease Control and Prevention
EPI955503	NA	Bahrain	2016-Oct-10	EPI_ISL_255301	B/Bahrain/820/2016	Ministry of Health Bahrain	Centers for Disease Control and Prevention
EPI955504	HA	Bahrain	2016-Oct-10	EPI_ISL_255301	B/Bahrain/820/2016	Ministry of Health Bahrain	Centers for Disease Control and Prevention
EPI955489	NP	Bahrain	2016-Nov-03	EPI_ISL_255300	B/Bahrain/877/2016	Ministry of Health Bahrain	Centers for Disease Control and Prevention
EPI955490	NS	Bahrain	2016-Nov-03	EPI_ISL_255300	B/Bahrain/877/2016	Ministry of Health Bahrain	Centers for Disease Control and Prevention
EPI955493	PB2	Bahrain	2016-Nov-03	EPI_ISL_255300	B/Bahrain/877/2016	Ministry of Health Bahrain	Centers for Disease Control and Prevention
EPI955491	MP	Bahrain	2016-Nov-03	EPI_ISL_255300	B/Bahrain/877/2016	Ministry of Health Bahrain	Centers for Disease Control and Prevention
EPI955492	PA	Bahrain	2016-Nov-03	EPI_ISL_255300	B/Bahrain/877/2016	Ministry of Health Bahrain	Centers for Disease Control and Prevention
EPI955494	PB1	Bahrain	2016-Nov-03	EPI_ISL_255300	B/Bahrain/877/2016	Ministry of Health Bahrain	Centers for Disease Control and Prevention
EPI955495	NA	Bahrain	2016-Nov-03	EPI_ISL_255300	B/Bahrain/877/2016	Ministry of Health Bahrain	Centers for Disease Control and Prevention
EPI955496	HA	Bahrain	2016-Nov-03	EPI_ISL_255300	B/Bahrain/877/2016	Ministry of Health Bahrain	Centers for Disease Control and Prevention
EPI738152	NP	Bahrain	2016-Jan-16	EPI_ISL_217584	B/Bahrain/88/2016	Ministry of Health Bahrain	Centers for Disease Control and Prevention
EPI738153	NS	Bahrain	2016-Jan-16	EPI_ISL_217584	B/Bahrain/88/2016	Ministry of Health Bahrain	Centers for Disease Control and Prevention
EPI738154	MP	Bahrain	2016-Jan-16	EPI_ISL_217584	B/Bahrain/88/2016	Ministry of Health Bahrain	Centers for Disease Control and Prevention
EPI738155	PA	Bahrain	2016-Jan-16	EPI_ISL_217584	B/Bahrain/88/2016	Ministry of Health Bahrain	Centers for Disease Control and Prevention
EPI738156	PB2	Bahrain	2016-Jan-16	EPI_ISL_217584	B/Bahrain/88/2016	Ministry of Health Bahrain	Centers for Disease Control and Prevention
EPI738157	PB1	Bahrain	2016-Jan-16	EPI_ISL_217584	B/Bahrain/88/2016	Ministry of Health Bahrain	Centers for Disease Control and Prevention
EPI738158	NA	Bahrain	2016-Jan-16	EPI_ISL_217584	B/Bahrain/88/2016	Ministry of Health Bahrain	Centers for Disease Control and Prevention
EPI738159	HA	Bahrain	2016-Jan-16	EPI_ISL_217584	B/Bahrain/88/2016	Ministry of Health Bahrain	Centers for Disease Control and Prevention
EPI955544	NP	Bahrain	2016-Nov-26	EPI_ISL_255307	B/Bahrain/922/2016	Ministry of Health Bahrain	Centers for Disease Control and Prevention
EPI955545	NS	Bahrain	2016-Nov-26	EPI_ISL_255307	B/Bahrain/922/2016	Ministry of Health Bahrain	Centers for Disease Control and Prevention
EPI955546	MP	Bahrain	2016-Nov-26	EPI_ISL_255307	B/Bahrain/922/2016	Ministry of Health Bahrain	Centers for Disease Control and Prevention
EPI955547	PA	Bahrain	2016-Nov-26	EPI_ISL_255307	B/Bahrain/922/2016	Ministry of Health Bahrain	Centers for Disease Control and Prevention
EPI955548	PB2	Bahrain	2016-Nov-26	EPI_ISL_255307	B/Bahrain/922/2016	Ministry of Health Bahrain	Centers for Disease Control and Prevention
EPI955549	PB1	Bahrain	2016-Nov-26	EPI_ISL_255307	B/Bahrain/922/2016	Ministry of Health Bahrain	Centers for Disease Control and Prevention
EPI955550	NA	Bahrain	2016-Nov-26	EPI_ISL_255307	B/Bahrain/922/2016	Ministry of Health Bahrain	Centers for Disease Control and Prevention
EPI955551	HA	Bahrain	2016-Nov-26	EPI_ISL_255307	B/Bahrain/922/2016	Ministry of Health Bahrain	Centers for Disease Control and Prevention
EPI738160	NP	Bahrain	2016-Jan-19	EPI_ISL_217585	B/Bahrain/99/2016	Ministry of Health Bahrain	Centers for Disease Control and Prevention
EPI738161	NS	Bahrain	2016-Jan-19	EPI_ISL_217585	B/Bahrain/99/2016	Ministry of Health Bahrain	Centers for Disease Control and Prevention
EPI738162	MP	Bahrain	2016-Jan-19	EPI_ISL_217585	B/Bahrain/99/2016	Ministry of Health Bahrain	Centers for Disease Control and Prevention
EPI738163	PA	Bahrain	2016-Jan-19	EPI_ISL_217585	B/Bahrain/99/2016	Ministry of Health Bahrain	Centers for Disease Control and Prevention
EPI738164	PB2	Bahrain	2016-Jan-19	EPI_ISL_217585	B/Bahrain/99/2016	Ministry of Health Bahrain	Centers for Disease Control and Prevention
EPI738165	PB1	Bahrain	2016-Jan-19	EPI_ISL_217585	B/Bahrain/99/2016	Ministry of Health Bahrain	Centers for Disease Control and Prevention
EPI738166	NA	Bahrain	2016-Jan-19	EPI_ISL_217585	B/Bahrain/99/2016	Ministry of Health Bahrain	Centers for Disease Control and Prevention
EPI738167	HA	Bahrain	2016-Jan-19	EPI_ISL_217585	B/Bahrain/99/2016	Ministry of Health Bahrain	Centers for Disease Control and Prevention
EPI644128	NP	Thailand	2015-Jun-06	EPI_ISL_195911	B/Bangkok/42/2015	WHO National Influenza Centre, National Institute of Medical Research (NIMR)	Centers for Disease Control and Prevention
EPI644129	NS	Thailand	2015-Jun-06	EPI_ISL_195911	B/Bangkok/42/2015	WHO National Influenza Centre, National Institute of Medical Research (NIMR)	Centers for Disease Control and Prevention
EPI644130	MP	Thailand	2015-Jun-06	EPI_ISL_195911	B/Bangkok/42/2015	WHO National Influenza Centre, National Institute of Medical Research (NIMR)	Centers for Disease Control and Prevention
EPI644131	PA	Thailand	2015-Jun-06	EPI_ISL_195911	B/Bangkok/42/2015	WHO National Influenza Centre, National Institute of Medical Research (NIMR)	Centers for Disease Control and Prevention
EPI644132	PB2	Thailand	2015-Jun-06	EPI_ISL_195911	B/Bangkok/42/2015	WHO National Influenza Centre, National Institute of Medical Research (NIMR)	Centers for Disease Control and Prevention
EPI644133	PB1	Thailand	2015-Jun-06	EPI_ISL_195911	B/Bangkok/42/2015	WHO National Influenza Centre, National Institute of Medical Research (NIMR)	Centers for Disease Control and Prevention
EPI644134	NA	Thailand	2015-Jun-06	EPI_ISL_195911	B/Bangkok/42/2015	WHO National Influenza Centre, National Institute of Medical Research (NIMR)	Centers for Disease Control and Prevention
EPI644135	HA	Thailand	2015-Jun-06	EPI_ISL_195911	B/Bangkok/42/2015	WHO National Influenza Centre, National Institute of Medical Research (NIMR)	Centers for Disease Control and Prevention
EPI863439	NP	Bangladesh	2016-Aug-27	EPI_ISL_238841	B/Bangladesh/0218/2016	icddr,b International Centre for Diarrhoeal Disease Research, Bangladesh	Centers for Disease Control and Prevention
EPI863440	NS	Bangladesh	2016-Aug-27	EPI_ISL_238841	B/Bangladesh/0218/2016	icddr,b International Centre for Diarrhoeal Disease Research, Bangladesh	Centers for Disease Control and Prevention
EPI863441	MP	Bangladesh	2016-Aug-27	EPI_ISL_238841	B/Bangladesh/0218/2016	icddr,b International Centre for Diarrhoeal Disease Research, Bangladesh	Centers for Disease Control and Prevention
EPI863442	PA	Bangladesh	2016-Aug-27	EPI_ISL_238841	B/Bangladesh/0218/2016	icddr,b International Centre for Diarrhoeal Disease Research, Bangladesh	Centers for Disease Control and Prevention
EPI863443	PB2	Bangladesh	2016-Aug-27	EPI_ISL_238841	B/Bangladesh/0218/2016	icddr,b International Centre for Diarrhoeal Disease Research, Bangladesh	Centers for Disease Control and Prevention
EPI863444	PB1	Bangladesh	2016-Aug-27	EPI_ISL_238841	B/Bangladesh/0218/2016	icddr,b International Centre for Diarrhoeal Disease Research, Bangladesh	Centers for Disease Control and Prevention
EPI863445	NA	Bangladesh	2016-Aug-27	EPI_ISL_238841	B/Bangladesh/0218/2016	icddr,b International Centre for Diarrhoeal Disease Research, Bangladesh	Centers for Disease Control and Prevention
EPI863446	HA	Bangladesh	2016-Aug-27	EPI_ISL_238841	B/Bangladesh/0218/2016	icddr,b International Centre for Diarrhoeal Disease Research, Bangladesh	Centers for Disease Control and Prevention
EPI833861	NP	Bangladesh	2016-Jun-25	EPI_ISL_233649	B/Bangladesh/1011/2016	icddr,b International Centre for Diarrhoeal Disease Research, Bangladesh	Centers for Disease Control and Prevention
EPI833862	NS	Bangladesh	2016-Jun-25	EPI_ISL_233649	B/Bangladesh/1011/2016	icddr,b International Centre for Diarrhoeal Disease Research, Bangladesh	Centers for Disease Control and Prevention
EPI833863	MP	Bangladesh	2016-Jun-25	EPI_ISL_233649	B/Bangladesh/1011/2016	icddr,b International Centre for Diarrhoeal Disease Research, Bangladesh	Centers for Disease Control and Prevention
EPI833864	PA	Bangladesh	2016-Jun-25	EPI_ISL_233649	B/Bangladesh/1011/2016	icddr,b International Centre for Diarrhoeal Disease Research, Bangladesh	Centers for Disease Control and Prevention
EPI833865	PB2	Bangladesh	2016-Jun-25	EPI_ISL_233649	B/Bangladesh/1011/2016	icddr,b International Centre for Diarrhoeal Disease Research, Bangladesh	Centers for Disease Control and Prevention
EPI833866	PB1	Bangladesh	2016-Jun-25	EPI_ISL_233649	B/Bangladesh/1011/2016	icddr,b International Centre for Diarrhoeal Disease Research, Bangladesh	Centers for Disease Control and Prevention
EPI833867	NA	Bangladesh	2016-Jun-25	EPI_ISL_233649	B/Bangladesh/1011/2016	icddr,b International Centre for Diarrhoeal Disease Research, Bangladesh	Centers for Disease Control and Prevention
EPI833868	HA	Bangladesh	2016-Jun-25	EPI_ISL_233649	B/Bangladesh/1011/2016	icddr,b International Centre for Diarrhoeal Disease Research, Bangladesh	Centers for Disease Control and Prevention
EPI843446	HA	Bangladesh	2016-Jun-21	EPI_ISL_235462	B/Bangladesh/1012/2016	icddr,b International Centre for Diarrhoeal Disease Research, Bangladesh	Centers for Disease Control and Prevention
EPI843439	NP	Bangladesh	2016-Jun-21	EPI_ISL_235462	B/Bangladesh/1012/2016	icddr,b International Centre for Diarrhoeal Disease Research, Bangladesh	Centers for Disease Control and Prevention
EPI843440	NS	Bangladesh	2016-Jun-21	EPI_ISL_235462	B/Bangladesh/1012/2016	icddr,b International Centre for Diarrhoeal Disease Research, Bangladesh	Centers for Disease Control and Prevention
EPI843441	MP	Bangladesh	2016-Jun-21	EPI_ISL_235462	B/Bangladesh/1012/2016	icddr,b International Centre for Diarrhoeal Disease Research, Bangladesh	Centers for Disease Control and Prevention
EPI843442	PA	Bangladesh	2016-Jun-21	EPI_ISL_235462	B/Bangladesh/1012/2016	icddr,b International Centre for Diarrhoeal Disease Research, Bangladesh	Centers for Disease Control and Prevention
EPI843443	PB2	Bangladesh	2016-Jun-21	EPI_ISL_235462	B/Bangladesh/1012/2016	icddr,b International Centre for Diarrhoeal Disease Research, Bangladesh	Centers for Disease Control and Prevention
EPI843444	PB1	Bangladesh	2016-Jun-21	EPI_ISL_235462	B/Bangladesh/1012/2016	icddr,b International Centre for Diarrhoeal Disease Research, Bangladesh	Centers for Disease Control and Prevention
EPI843445	NA	Bangladesh	2016-Jun-21	EPI_ISL_235462	B/Bangladesh/1012/2016	icddr,b International Centre for Diarrhoeal Disease Research, Bangladesh	Centers for Disease Control and Prevention
EPI714367	NP	Bangladesh	2015-Nov-19	EPI_ISL_212860	B/Bangladesh/103009/2015	icddr,b International Centre for Diarrhoeal Disease Research, Bangladesh	Centers for Disease Control and Prevention
EPI714368	NS	Bangladesh	2015-Nov-19	EPI_ISL_212860	B/Bangladesh/103009/2015	icddr,b International Centre for Diarrhoeal Disease Research, Bangladesh	Centers for Disease Control and Prevention
EPI714369	MP	Bangladesh	2015-Nov-19	EPI_ISL_212860	B/Bangladesh/103009/2015	icddr,b International Centre for Diarrhoeal Disease Research, Bangladesh	Centers for Disease Control and Prevention
EPI714370	PA	Bangladesh	2015-Nov-19	EPI_ISL_212860	B/Bangladesh/103009/2015	icddr,b International Centre for Diarrhoeal Disease Research, Bangladesh	Centers for Disease Control and Prevention
EPI714371	PB2	Bangladesh	2015-Nov-19	EPI_ISL_212860	B/Bangladesh/103009/2015	icddr,b International Centre for Diarrhoeal Disease Research, Bangladesh	Centers for Disease Control and Prevention
EPI714372	PB1	Bangladesh	2015-Nov-19	EPI_ISL_212860	B/Bangladesh/103009/2015	icddr,b International Centre for Diarrhoeal Disease Research, Bangladesh	Centers for Disease Control and Prevention
EPI714373	NA	Bangladesh	2015-Nov-19	EPI_ISL_212860	B/Bangladesh/103009/2015	icddr,b International Centre for Diarrhoeal Disease Research, Bangladesh	Centers for Disease Control and Prevention
EPI714374	HA	Bangladesh	2015-Nov-19	EPI_ISL_212860	B/Bangladesh/103009/2015	icddr,b International Centre for Diarrhoeal Disease Research, Bangladesh	Centers for Disease Control and Prevention
EPI737914	NP	Bangladesh	2015-Dec-26	EPI_ISL_217554	B/Bangladesh/13012/2015	icddr,b International Centre for Diarrhoeal Disease Research, Bangladesh	Centers for Disease Control and Prevention
EPI737915	NS	Bangladesh	2015-Dec-26	EPI_ISL_217554	B/Bangladesh/13012/2015	icddr,b International Centre for Diarrhoeal Disease Research, Bangladesh	Centers for Disease Control and Prevention
EPI737916	MP	Bangladesh	2015-Dec-26	EPI_ISL_217554	B/Bangladesh/13012/2015	icddr,b International Centre for Diarrhoeal Disease Research, Bangladesh	Centers for Disease Control and Prevention
EPI737917	PA	Bangladesh	2015-Dec-26	EPI_ISL_217554	B/Bangladesh/13012/2015	icddr,b International Centre for Diarrhoeal Disease Research, Bangladesh	Centers for Disease Control and Prevention
EPI737918	PB2	Bangladesh	2015-Dec-26	EPI_ISL_217554	B/Bangladesh/13012/2015	icddr,b International Centre for Diarrhoeal Disease Research, Bangladesh	Centers for Disease Control and Prevention
EPI737919	PB1	Bangladesh	2015-Dec-26	EPI_ISL_217554	B/Bangladesh/13012/2015	icddr,b International Centre for Diarrhoeal Disease Research, Bangladesh	Centers for Disease Control and Prevention
EPI737920	NA	Bangladesh	2015-Dec-26	EPI_ISL_217554	B/Bangladesh/13012/2015	icddr,b International Centre for Diarrhoeal Disease Research, Bangladesh	Centers for Disease Control and Prevention
EPI737921	HA	Bangladesh	2015-Dec-26	EPI_ISL_217554	B/Bangladesh/13012/2015	icddr,b International Centre for Diarrhoeal Disease Research, Bangladesh	Centers for Disease Control and Prevention
EPI737882	NP	Bangladesh	2015-Dec-19	EPI_ISL_217550	B/Bangladesh/203011/2015	icddr,b International Centre for Diarrhoeal Disease Research, Bangladesh	Centers for Disease Control and Prevention
EPI737883	NS	Bangladesh	2015-Dec-19	EPI_ISL_217550	B/Bangladesh/203011/2015	icddr,b International Centre for Diarrhoeal Disease Research, Bangladesh	Centers for Disease Control and Prevention
EPI737884	MP	Bangladesh	2015-Dec-19	EPI_ISL_217550	B/Bangladesh/203011/2015	icddr,b International Centre for Diarrhoeal Disease Research, Bangladesh	Centers for Disease Control and Prevention
EPI737885	PA	Bangladesh	2015-Dec-19	EPI_ISL_217550	B/Bangladesh/203011/2015	icddr,b International Centre for Diarrhoeal Disease Research, Bangladesh	Centers for Disease Control and Prevention
EPI737886	PB2	Bangladesh	2015-Dec-19	EPI_ISL_217550	B/Bangladesh/203011/2015	icddr,b International Centre for Diarrhoeal Disease Research, Bangladesh	Centers for Disease Control and Prevention
EPI737887	PB1	Bangladesh	2015-Dec-19	EPI_ISL_217550	B/Bangladesh/203011/2015	icddr,b International Centre for Diarrhoeal Disease Research, Bangladesh	Centers for Disease Control and Prevention
EPI737888	NA	Bangladesh	2015-Dec-19	EPI_ISL_217550	B/Bangladesh/203011/2015	icddr,b International Centre for Diarrhoeal Disease Research, Bangladesh	Centers for Disease Control and Prevention
EPI737889	HA	Bangladesh	2015-Dec-19	EPI_ISL_217550	B/Bangladesh/203011/2015	icddr,b International Centre for Diarrhoeal Disease Research, Bangladesh	Centers for Disease Control and Prevention
EPI710692	HA	Bangladesh	2015-Dec-28	EPI_ISL_211967	B/Bangladesh/203018/2015	icddr,b International Centre for Diarrhoeal Disease Research, Bangladesh	Centers for Disease Control and Prevention
EPI710685	NP	Bangladesh	2015-Dec-28	EPI_ISL_211967	B/Bangladesh/203018/2015	icddr,b International Centre for Diarrhoeal Disease Research, Bangladesh	Centers for Disease Control and Prevention
EPI710686	NS	Bangladesh	2015-Dec-28	EPI_ISL_211967	B/Bangladesh/203018/2015	icddr,b International Centre for Diarrhoeal Disease Research, Bangladesh	Centers for Disease Control and Prevention
EPI710687	MP	Bangladesh	2015-Dec-28	EPI_ISL_211967	B/Bangladesh/203018/2015	icddr,b International Centre for Diarrhoeal Disease Research, Bangladesh	Centers for Disease Control and Prevention
EPI710688	PA	Bangladesh	2015-Dec-28	EPI_ISL_211967	B/Bangladesh/203018/2015	icddr,b International Centre for Diarrhoeal Disease Research, Bangladesh	Centers for Disease Control and Prevention
EPI710689	PB2	Bangladesh	2015-Dec-28	EPI_ISL_211967	B/Bangladesh/203018/2015	icddr,b International Centre for Diarrhoeal Disease Research, Bangladesh	Centers for Disease Control and Prevention
EPI710690	PB1	Bangladesh	2015-Dec-28	EPI_ISL_211967	B/Bangladesh/203018/2015	icddr,b International Centre for Diarrhoeal Disease Research, Bangladesh	Centers for Disease Control and Prevention
EPI710691	NA	Bangladesh	2015-Dec-28	EPI_ISL_211967	B/Bangladesh/203018/2015	icddr,b International Centre for Diarrhoeal Disease Research, Bangladesh	Centers for Disease Control and Prevention
EPI864183	NP	Bangladesh	2016-Aug-06	EPI_ISL_238970	B/Bangladesh/40/2016	icddr,b International Centre for Diarrhoeal Disease Research, Bangladesh	Centers for Disease Control and Prevention
EPI864184	NS	Bangladesh	2016-Aug-06	EPI_ISL_238970	B/Bangladesh/40/2016	icddr,b International Centre for Diarrhoeal Disease Research, Bangladesh	Centers for Disease Control and Prevention
EPI864185	MP	Bangladesh	2016-Aug-06	EPI_ISL_238970	B/Bangladesh/40/2016	icddr,b International Centre for Diarrhoeal Disease Research, Bangladesh	Centers for Disease Control and Prevention
EPI864186	PA	Bangladesh	2016-Aug-06	EPI_ISL_238970	B/Bangladesh/40/2016	icddr,b International Centre for Diarrhoeal Disease Research, Bangladesh	Centers for Disease Control and Prevention
EPI864187	PB2	Bangladesh	2016-Aug-06	EPI_ISL_238970	B/Bangladesh/40/2016	icddr,b International Centre for Diarrhoeal Disease Research, Bangladesh	Centers for Disease Control and Prevention
EPI864188	PB1	Bangladesh	2016-Aug-06	EPI_ISL_238970	B/Bangladesh/40/2016	icddr,b International Centre for Diarrhoeal Disease Research, Bangladesh	Centers for Disease Control and Prevention
EPI864189	NA	Bangladesh	2016-Aug-06	EPI_ISL_238970	B/Bangladesh/40/2016	icddr,b International Centre for Diarrhoeal Disease Research, Bangladesh	Centers for Disease Control and Prevention
EPI864190	HA	Bangladesh	2016-Aug-06	EPI_ISL_238970	B/Bangladesh/40/2016	icddr,b International Centre for Diarrhoeal Disease Research, Bangladesh	Centers for Disease Control and Prevention
EPI833947	NP	Bangladesh	2016-Jul-02	EPI_ISL_233660	B/Bangladesh/4001/2016	icddr,b International Centre for Diarrhoeal Disease Research, Bangladesh	Centers for Disease Control and Prevention
EPI833948	NS	Bangladesh	2016-Jul-02	EPI_ISL_233660	B/Bangladesh/4001/2016	icddr,b International Centre for Diarrhoeal Disease Research, Bangladesh	Centers for Disease Control and Prevention
EPI833949	MP	Bangladesh	2016-Jul-02	EPI_ISL_233660	B/Bangladesh/4001/2016	icddr,b International Centre for Diarrhoeal Disease Research, Bangladesh	Centers for Disease Control and Prevention
EPI833950	PA	Bangladesh	2016-Jul-02	EPI_ISL_233660	B/Bangladesh/4001/2016	icddr,b International Centre for Diarrhoeal Disease Research, Bangladesh	Centers for Disease Control and Prevention
EPI833951	PB2	Bangladesh	2016-Jul-02	EPI_ISL_233660	B/Bangladesh/4001/2016	icddr,b International Centre for Diarrhoeal Disease Research, Bangladesh	Centers for Disease Control and Prevention
EPI833952	PB1	Bangladesh	2016-Jul-02	EPI_ISL_233660	B/Bangladesh/4001/2016	icddr,b International Centre for Diarrhoeal Disease Research, Bangladesh	Centers for Disease Control and Prevention
EPI833953	NA	Bangladesh	2016-Jul-02	EPI_ISL_233660	B/Bangladesh/4001/2016	icddr,b International Centre for Diarrhoeal Disease Research, Bangladesh	Centers for Disease Control and Prevention
EPI833954	HA	Bangladesh	2016-Jul-02	EPI_ISL_233660	B/Bangladesh/4001/2016	icddr,b International Centre for Diarrhoeal Disease Research, Bangladesh	Centers for Disease Control and Prevention
EPI833884	NP	Bangladesh	2016-Jul-11	EPI_ISL_233652	B/Bangladesh/4004/2016	icddr,b International Centre for Diarrhoeal Disease Research, Bangladesh	Centers for Disease Control and Prevention
EPI833885	NS	Bangladesh	2016-Jul-11	EPI_ISL_233652	B/Bangladesh/4004/2016	icddr,b International Centre for Diarrhoeal Disease Research, Bangladesh	Centers for Disease Control and Prevention
EPI833886	MP	Bangladesh	2016-Jul-11	EPI_ISL_233652	B/Bangladesh/4004/2016	icddr,b International Centre for Diarrhoeal Disease Research, Bangladesh	Centers for Disease Control and Prevention
EPI833887	PA	Bangladesh	2016-Jul-11	EPI_ISL_233652	B/Bangladesh/4004/2016	icddr,b International Centre for Diarrhoeal Disease Research, Bangladesh	Centers for Disease Control and Prevention
EPI833888	PB2	Bangladesh	2016-Jul-11	EPI_ISL_233652	B/Bangladesh/4004/2016	icddr,b International Centre for Diarrhoeal Disease Research, Bangladesh	Centers for Disease Control and Prevention
EPI833889	PB1	Bangladesh	2016-Jul-11	EPI_ISL_233652	B/Bangladesh/4004/2016	icddr,b International Centre for Diarrhoeal Disease Research, Bangladesh	Centers for Disease Control and Prevention
EPI833890	NA	Bangladesh	2016-Jul-11	EPI_ISL_233652	B/Bangladesh/4004/2016	icddr,b International Centre for Diarrhoeal Disease Research, Bangladesh	Centers for Disease Control and Prevention
EPI833891	HA	Bangladesh	2016-Jul-11	EPI_ISL_233652	B/Bangladesh/4004/2016	icddr,b International Centre for Diarrhoeal Disease Research, Bangladesh	Centers for Disease Control and Prevention
EPI863276	NP	Bangladesh	2016-Aug-29	EPI_ISL_238820	B/Bangladesh/4024/2016	icddr,b International Centre for Diarrhoeal Disease Research, Bangladesh	Centers for Disease Control and Prevention
EPI863277	NS	Bangladesh	2016-Aug-29	EPI_ISL_238820	B/Bangladesh/4024/2016	icddr,b International Centre for Diarrhoeal Disease Research, Bangladesh	Centers for Disease Control and Prevention
EPI863278	MP	Bangladesh	2016-Aug-29	EPI_ISL_238820	B/Bangladesh/4024/2016	icddr,b International Centre for Diarrhoeal Disease Research, Bangladesh	Centers for Disease Control and Prevention
EPI863279	PA	Bangladesh	2016-Aug-29	EPI_ISL_238820	B/Bangladesh/4024/2016	icddr,b International Centre for Diarrhoeal Disease Research, Bangladesh	Centers for Disease Control and Prevention
EPI863280	PB2	Bangladesh	2016-Aug-29	EPI_ISL_238820	B/Bangladesh/4024/2016	icddr,b International Centre for Diarrhoeal Disease Research, Bangladesh	Centers for Disease Control and Prevention
EPI863281	PB1	Bangladesh	2016-Aug-29	EPI_ISL_238820	B/Bangladesh/4024/2016	icddr,b International Centre for Diarrhoeal Disease Research, Bangladesh	Centers for Disease Control and Prevention
EPI863282	NA	Bangladesh	2016-Aug-29	EPI_ISL_238820	B/Bangladesh/4024/2016	icddr,b International Centre for Diarrhoeal Disease Research, Bangladesh	Centers for Disease Control and Prevention
EPI863283	HA	Bangladesh	2016-Aug-29	EPI_ISL_238820	B/Bangladesh/4024/2016	icddr,b International Centre for Diarrhoeal Disease Research, Bangladesh	Centers for Disease Control and Prevention
EPI864198	HA	Bangladesh	2016-Aug-07	EPI_ISL_238971	B/Bangladesh/427/2016	icddr,b International Centre for Diarrhoeal Disease Research, Bangladesh	Centers for Disease Control and Prevention
EPI864191	NP	Bangladesh	2016-Aug-07	EPI_ISL_238971	B/Bangladesh/427/2016	icddr,b International Centre for Diarrhoeal Disease Research, Bangladesh	Centers for Disease Control and Prevention
EPI864192	NS	Bangladesh	2016-Aug-07	EPI_ISL_238971	B/Bangladesh/427/2016	icddr,b International Centre for Diarrhoeal Disease Research, Bangladesh	Centers for Disease Control and Prevention
EPI864193	MP	Bangladesh	2016-Aug-07	EPI_ISL_238971	B/Bangladesh/427/2016	icddr,b International Centre for Diarrhoeal Disease Research, Bangladesh	Centers for Disease Control and Prevention
EPI864194	PA	Bangladesh	2016-Aug-07	EPI_ISL_238971	B/Bangladesh/427/2016	icddr,b International Centre for Diarrhoeal Disease Research, Bangladesh	Centers for Disease Control and Prevention
EPI864195	PB2	Bangladesh	2016-Aug-07	EPI_ISL_238971	B/Bangladesh/427/2016	icddr,b International Centre for Diarrhoeal Disease Research, Bangladesh	Centers for Disease Control and Prevention
EPI864196	PB1	Bangladesh	2016-Aug-07	EPI_ISL_238971	B/Bangladesh/427/2016	icddr,b International Centre for Diarrhoeal Disease Research, Bangladesh	Centers for Disease Control and Prevention
EPI864197	NA	Bangladesh	2016-Aug-07	EPI_ISL_238971	B/Bangladesh/427/2016	icddr,b International Centre for Diarrhoeal Disease Research, Bangladesh	Centers for Disease Control and Prevention
EPI807115	NA	Bangladesh	2016-Mar-10	EPI_ISL_229277	B/Bangladesh/5010/2016	icddr,b International Centre for Diarrhoeal Disease Research, Bangladesh	Centers for Disease Control and Prevention
EPI807116	HA	Bangladesh	2016-Mar-10	EPI_ISL_229277	B/Bangladesh/5010/2016	icddr,b International Centre for Diarrhoeal Disease Research, Bangladesh	Centers for Disease Control and Prevention
EPI807110	NP	Bangladesh	2016-Mar-10	EPI_ISL_229277	B/Bangladesh/5010/2016	icddr,b International Centre for Diarrhoeal Disease Research, Bangladesh	Centers for Disease Control and Prevention
EPI807111	NS	Bangladesh	2016-Mar-10	EPI_ISL_229277	B/Bangladesh/5010/2016	icddr,b International Centre for Diarrhoeal Disease Research, Bangladesh	Centers for Disease Control and Prevention
EPI807112	PA	Bangladesh	2016-Mar-10	EPI_ISL_229277	B/Bangladesh/5010/2016	icddr,b International Centre for Diarrhoeal Disease Research, Bangladesh	Centers for Disease Control and Prevention
EPI807113	PB2	Bangladesh	2016-Mar-10	EPI_ISL_229277	B/Bangladesh/5010/2016	icddr,b International Centre for Diarrhoeal Disease Research, Bangladesh	Centers for Disease Control and Prevention
EPI807114	PB1	Bangladesh	2016-Mar-10	EPI_ISL_229277	B/Bangladesh/5010/2016	icddr,b International Centre for Diarrhoeal Disease Research, Bangladesh	Centers for Disease Control and Prevention
EPI834250	MP	Bangladesh	2016-Mar-10	EPI_ISL_229277	B/Bangladesh/5010/2016	icddr,b International Centre for Diarrhoeal Disease Research, Bangladesh	Centers for Disease Control and Prevention
EPI833931	NP	Bangladesh	2016-Jul-12	EPI_ISL_233658	B/Bangladesh/60711005/2016	icddr,b International Centre for Diarrhoeal Disease Research, Bangladesh	Centers for Disease Control and Prevention
EPI833932	NS	Bangladesh	2016-Jul-12	EPI_ISL_233658	B/Bangladesh/60711005/2016	icddr,b International Centre for Diarrhoeal Disease Research, Bangladesh	Centers for Disease Control and Prevention
EPI833933	MP	Bangladesh	2016-Jul-12	EPI_ISL_233658	B/Bangladesh/60711005/2016	icddr,b International Centre for Diarrhoeal Disease Research, Bangladesh	Centers for Disease Control and Prevention
EPI833934	PA	Bangladesh	2016-Jul-12	EPI_ISL_233658	B/Bangladesh/60711005/2016	icddr,b International Centre for Diarrhoeal Disease Research, Bangladesh	Centers for Disease Control and Prevention
EPI833935	PB2	Bangladesh	2016-Jul-12	EPI_ISL_233658	B/Bangladesh/60711005/2016	icddr,b International Centre for Diarrhoeal Disease Research, Bangladesh	Centers for Disease Control and Prevention
EPI833936	PB1	Bangladesh	2016-Jul-12	EPI_ISL_233658	B/Bangladesh/60711005/2016	icddr,b International Centre for Diarrhoeal Disease Research, Bangladesh	Centers for Disease Control and Prevention
EPI833937	NA	Bangladesh	2016-Jul-12	EPI_ISL_233658	B/Bangladesh/60711005/2016	icddr,b International Centre for Diarrhoeal Disease Research, Bangladesh	Centers for Disease Control and Prevention
EPI833938	HA	Bangladesh	2016-Jul-12	EPI_ISL_233658	B/Bangladesh/60711005/2016	icddr,b International Centre for Diarrhoeal Disease Research, Bangladesh	Centers for Disease Control and Prevention
EPI833899	HA	Bangladesh	2016-Jul-12	EPI_ISL_233653	B/Bangladesh/705003/2016	icddr,b International Centre for Diarrhoeal Disease Research, Bangladesh	Centers for Disease Control and Prevention
EPI833892	NP	Bangladesh	2016-Jul-12	EPI_ISL_233653	B/Bangladesh/705003/2016	icddr,b International Centre for Diarrhoeal Disease Research, Bangladesh	Centers for Disease Control and Prevention
EPI833893	NS	Bangladesh	2016-Jul-12	EPI_ISL_233653	B/Bangladesh/705003/2016	icddr,b International Centre for Diarrhoeal Disease Research, Bangladesh	Centers for Disease Control and Prevention
EPI833894	MP	Bangladesh	2016-Jul-12	EPI_ISL_233653	B/Bangladesh/705003/2016	icddr,b International Centre for Diarrhoeal Disease Research, Bangladesh	Centers for Disease Control and Prevention
EPI833895	PA	Bangladesh	2016-Jul-12	EPI_ISL_233653	B/Bangladesh/705003/2016	icddr,b International Centre for Diarrhoeal Disease Research, Bangladesh	Centers for Disease Control and Prevention
EPI833896	PB2	Bangladesh	2016-Jul-12	EPI_ISL_233653	B/Bangladesh/705003/2016	icddr,b International Centre for Diarrhoeal Disease Research, Bangladesh	Centers for Disease Control and Prevention
EPI833897	PB1	Bangladesh	2016-Jul-12	EPI_ISL_233653	B/Bangladesh/705003/2016	icddr,b International Centre for Diarrhoeal Disease Research, Bangladesh	Centers for Disease Control and Prevention
EPI833898	NA	Bangladesh	2016-Jul-12	EPI_ISL_233653	B/Bangladesh/705003/2016	icddr,b International Centre for Diarrhoeal Disease Research, Bangladesh	Centers for Disease Control and Prevention
EPI833941	MP	Bangladesh	2016-Jul-02	EPI_ISL_233659	B/Bangladesh/711004/2016	icddr,b International Centre for Diarrhoeal Disease Research, Bangladesh	Centers for Disease Control and Prevention
EPI833942	PA	Bangladesh	2016-Jul-02	EPI_ISL_233659	B/Bangladesh/711004/2016	icddr,b International Centre for Diarrhoeal Disease Research, Bangladesh	Centers for Disease Control and Prevention
EPI833943	PB2	Bangladesh	2016-Jul-02	EPI_ISL_233659	B/Bangladesh/711004/2016	icddr,b International Centre for Diarrhoeal Disease Research, Bangladesh	Centers for Disease Control and Prevention
EPI833944	PB1	Bangladesh	2016-Jul-02	EPI_ISL_233659	B/Bangladesh/711004/2016	icddr,b International Centre for Diarrhoeal Disease Research, Bangladesh	Centers for Disease Control and Prevention
EPI833945	NA	Bangladesh	2016-Jul-02	EPI_ISL_233659	B/Bangladesh/711004/2016	icddr,b International Centre for Diarrhoeal Disease Research, Bangladesh	Centers for Disease Control and Prevention
EPI833946	HA	Bangladesh	2016-Jul-02	EPI_ISL_233659	B/Bangladesh/711004/2016	icddr,b International Centre for Diarrhoeal Disease Research, Bangladesh	Centers for Disease Control and Prevention
EPI833939	NP	Bangladesh	2016-Jul-02	EPI_ISL_233659	B/Bangladesh/711004/2016	icddr,b International Centre for Diarrhoeal Disease Research, Bangladesh	Centers for Disease Control and Prevention
EPI833940	NS	Bangladesh	2016-Jul-02	EPI_ISL_233659	B/Bangladesh/711004/2016	icddr,b International Centre for Diarrhoeal Disease Research, Bangladesh	Centers for Disease Control and Prevention
EPI863163	NP	Bangladesh	2016-Jul-10	EPI_ISL_238805	B/Bangladesh/711005/2016	icddr,b International Centre for Diarrhoeal Disease Research, Bangladesh	Centers for Disease Control and Prevention
EPI863164	NS	Bangladesh	2016-Jul-10	EPI_ISL_238805	B/Bangladesh/711005/2016	icddr,b International Centre for Diarrhoeal Disease Research, Bangladesh	Centers for Disease Control and Prevention
EPI863165	MP	Bangladesh	2016-Jul-10	EPI_ISL_238805	B/Bangladesh/711005/2016	icddr,b International Centre for Diarrhoeal Disease Research, Bangladesh	Centers for Disease Control and Prevention
EPI863166	PA	Bangladesh	2016-Jul-10	EPI_ISL_238805	B/Bangladesh/711005/2016	icddr,b International Centre for Diarrhoeal Disease Research, Bangladesh	Centers for Disease Control and Prevention
EPI863167	PB2	Bangladesh	2016-Jul-10	EPI_ISL_238805	B/Bangladesh/711005/2016	icddr,b International Centre for Diarrhoeal Disease Research, Bangladesh	Centers for Disease Control and Prevention
EPI863168	PB1	Bangladesh	2016-Jul-10	EPI_ISL_238805	B/Bangladesh/711005/2016	icddr,b International Centre for Diarrhoeal Disease Research, Bangladesh	Centers for Disease Control and Prevention
EPI863169	NA	Bangladesh	2016-Jul-10	EPI_ISL_238805	B/Bangladesh/711005/2016	icddr,b International Centre for Diarrhoeal Disease Research, Bangladesh	Centers for Disease Control and Prevention
EPI863170	HA	Bangladesh	2016-Jul-10	EPI_ISL_238805	B/Bangladesh/711005/2016	icddr,b International Centre for Diarrhoeal Disease Research, Bangladesh	Centers for Disease Control and Prevention
EPI807117	NP	Bangladesh	2016-Mar-13	EPI_ISL_229278	B/Bangladesh/8010/2016	icddr,b International Centre for Diarrhoeal Disease Research, Bangladesh	Centers for Disease Control and Prevention
EPI807118	NS	Bangladesh	2016-Mar-13	EPI_ISL_229278	B/Bangladesh/8010/2016	icddr,b International Centre for Diarrhoeal Disease Research, Bangladesh	Centers for Disease Control and Prevention
EPI807119	MP	Bangladesh	2016-Mar-13	EPI_ISL_229278	B/Bangladesh/8010/2016	icddr,b International Centre for Diarrhoeal Disease Research, Bangladesh	Centers for Disease Control and Prevention
EPI807120	PA	Bangladesh	2016-Mar-13	EPI_ISL_229278	B/Bangladesh/8010/2016	icddr,b International Centre for Diarrhoeal Disease Research, Bangladesh	Centers for Disease Control and Prevention
EPI807121	PB2	Bangladesh	2016-Mar-13	EPI_ISL_229278	B/Bangladesh/8010/2016	icddr,b International Centre for Diarrhoeal Disease Research, Bangladesh	Centers for Disease Control and Prevention
EPI807122	PB1	Bangladesh	2016-Mar-13	EPI_ISL_229278	B/Bangladesh/8010/2016	icddr,b International Centre for Diarrhoeal Disease Research, Bangladesh	Centers for Disease Control and Prevention
EPI807123	NA	Bangladesh	2016-Mar-13	EPI_ISL_229278	B/Bangladesh/8010/2016	icddr,b International Centre for Diarrhoeal Disease Research, Bangladesh	Centers for Disease Control and Prevention
EPI807124	HA	Bangladesh	2016-Mar-13	EPI_ISL_229278	B/Bangladesh/8010/2016	icddr,b International Centre for Diarrhoeal Disease Research, Bangladesh	Centers for Disease Control and Prevention
EPI807046	NP	Bangladesh	2016-Feb-27	EPI_ISL_229269	B/Bangladesh/8020/2016	icddr,b International Centre for Diarrhoeal Disease Research, Bangladesh	Centers for Disease Control and Prevention
EPI807047	NS	Bangladesh	2016-Feb-27	EPI_ISL_229269	B/Bangladesh/8020/2016	icddr,b International Centre for Diarrhoeal Disease Research, Bangladesh	Centers for Disease Control and Prevention
EPI807048	MP	Bangladesh	2016-Feb-27	EPI_ISL_229269	B/Bangladesh/8020/2016	icddr,b International Centre for Diarrhoeal Disease Research, Bangladesh	Centers for Disease Control and Prevention
EPI807049	PA	Bangladesh	2016-Feb-27	EPI_ISL_229269	B/Bangladesh/8020/2016	icddr,b International Centre for Diarrhoeal Disease Research, Bangladesh	Centers for Disease Control and Prevention
EPI807050	PB2	Bangladesh	2016-Feb-27	EPI_ISL_229269	B/Bangladesh/8020/2016	icddr,b International Centre for Diarrhoeal Disease Research, Bangladesh	Centers for Disease Control and Prevention
EPI807051	PB1	Bangladesh	2016-Feb-27	EPI_ISL_229269	B/Bangladesh/8020/2016	icddr,b International Centre for Diarrhoeal Disease Research, Bangladesh	Centers for Disease Control and Prevention
EPI807052	NA	Bangladesh	2016-Feb-27	EPI_ISL_229269	B/Bangladesh/8020/2016	icddr,b International Centre for Diarrhoeal Disease Research, Bangladesh	Centers for Disease Control and Prevention
EPI807053	HA	Bangladesh	2016-Feb-27	EPI_ISL_229269	B/Bangladesh/8020/2016	icddr,b International Centre for Diarrhoeal Disease Research, Bangladesh	Centers for Disease Control and Prevention
EPI834186	NP	Bangladesh	2016-Jul-13	EPI_ISL_233690	B/Bangladesh/984/2016	icddr,b International Centre for Diarrhoeal Disease Research, Bangladesh	Centers for Disease Control and Prevention
EPI834187	NS	Bangladesh	2016-Jul-13	EPI_ISL_233690	B/Bangladesh/984/2016	icddr,b International Centre for Diarrhoeal Disease Research, Bangladesh	Centers for Disease Control and Prevention
EPI834188	MP	Bangladesh	2016-Jul-13	EPI_ISL_233690	B/Bangladesh/984/2016	icddr,b International Centre for Diarrhoeal Disease Research, Bangladesh	Centers for Disease Control and Prevention
EPI834189	PA	Bangladesh	2016-Jul-13	EPI_ISL_233690	B/Bangladesh/984/2016	icddr,b International Centre for Diarrhoeal Disease Research, Bangladesh	Centers for Disease Control and Prevention
EPI834190	PB2	Bangladesh	2016-Jul-13	EPI_ISL_233690	B/Bangladesh/984/2016	icddr,b International Centre for Diarrhoeal Disease Research, Bangladesh	Centers for Disease Control and Prevention
EPI834191	PB1	Bangladesh	2016-Jul-13	EPI_ISL_233690	B/Bangladesh/984/2016	icddr,b International Centre for Diarrhoeal Disease Research, Bangladesh	Centers for Disease Control and Prevention
EPI834192	NA	Bangladesh	2016-Jul-13	EPI_ISL_233690	B/Bangladesh/984/2016	icddr,b International Centre for Diarrhoeal Disease Research, Bangladesh	Centers for Disease Control and Prevention
EPI834193	HA	Bangladesh	2016-Jul-13	EPI_ISL_233690	B/Bangladesh/984/2016	icddr,b International Centre for Diarrhoeal Disease Research, Bangladesh	Centers for Disease Control and Prevention
EPI581791	NA	Japan	2014-Dec-17	EPI_ISL_177025	B/CHIBA-C/75/2014	Chiba City Institute of Health and Environment	National Institute of Infectious Diseases (NIID)
EPI581792	HA	Japan	2014-Dec-17	EPI_ISL_177025	B/CHIBA-C/75/2014	Chiba City Institute of Health and Environment	National Institute of Infectious Diseases (NIID)
EPI685269	NP	Japan	2014-Dec-17	EPI_ISL_177025	B/CHIBA-C/75/2014	Chiba City Institute of Health and Environment	National Institute of Infectious Diseases (NIID)
EPI685270	NS	Japan	2014-Dec-17	EPI_ISL_177025	B/CHIBA-C/75/2014	Chiba City Institute of Health and Environment	National Institute of Infectious Diseases (NIID)
EPI685271	MP	Japan	2014-Dec-17	EPI_ISL_177025	B/CHIBA-C/75/2014	Chiba City Institute of Health and Environment	National Institute of Infectious Diseases (NIID)
EPI685272	PA	Japan	2014-Dec-17	EPI_ISL_177025	B/CHIBA-C/75/2014	Chiba City Institute of Health and Environment	National Institute of Infectious Diseases (NIID)
EPI685273	PB2	Japan	2014-Dec-17	EPI_ISL_177025	B/CHIBA-C/75/2014	Chiba City Institute of Health and Environment	National Institute of Infectious Diseases (NIID)
EPI685274	PB1	Japan	2014-Dec-17	EPI_ISL_177025	B/CHIBA-C/75/2014	Chiba City Institute of Health and Environment	National Institute of Infectious Diseases (NIID)
EPI713180	NP	Japan	2015-Dec-25	EPI_ISL_212549	B/CHIBA/11/2015	Chiba Prefectural Institute of Public Health	National Institute of Infectious Diseases (NIID)
EPI713181	NS	Japan	2015-Dec-25	EPI_ISL_212549	B/CHIBA/11/2015	Chiba Prefectural Institute of Public Health	National Institute of Infectious Diseases (NIID)
EPI713182	MP	Japan	2015-Dec-25	EPI_ISL_212549	B/CHIBA/11/2015	Chiba Prefectural Institute of Public Health	National Institute of Infectious Diseases (NIID)
EPI713183	PA	Japan	2015-Dec-25	EPI_ISL_212549	B/CHIBA/11/2015	Chiba Prefectural Institute of Public Health	National Institute of Infectious Diseases (NIID)
EPI713184	PB2	Japan	2015-Dec-25	EPI_ISL_212549	B/CHIBA/11/2015	Chiba Prefectural Institute of Public Health	National Institute of Infectious Diseases (NIID)
EPI713185	PB1	Japan	2015-Dec-25	EPI_ISL_212549	B/CHIBA/11/2015	Chiba Prefectural Institute of Public Health	National Institute of Infectious Diseases (NIID)
EPI713186	NA	Japan	2015-Dec-25	EPI_ISL_212549	B/CHIBA/11/2015	Chiba Prefectural Institute of Public Health	National Institute of Infectious Diseases (NIID)
EPI713187	HA	Japan	2015-Dec-25	EPI_ISL_212549	B/CHIBA/11/2015	Chiba Prefectural Institute of Public Health	National Institute of Infectious Diseases (NIID)
EPI696774	NP	Cambodia	2015-Oct-06	EPI_ISL_207582	B/Cambodia/1087/2015	National Public Health Laboratory	Centers for Disease Control and Prevention
EPI696775	NS	Cambodia	2015-Oct-06	EPI_ISL_207582	B/Cambodia/1087/2015	National Public Health Laboratory	Centers for Disease Control and Prevention
EPI696776	MP	Cambodia	2015-Oct-06	EPI_ISL_207582	B/Cambodia/1087/2015	National Public Health Laboratory	Centers for Disease Control and Prevention
EPI696777	PA	Cambodia	2015-Oct-06	EPI_ISL_207582	B/Cambodia/1087/2015	National Public Health Laboratory	Centers for Disease Control and Prevention
EPI696778	PB2	Cambodia	2015-Oct-06	EPI_ISL_207582	B/Cambodia/1087/2015	National Public Health Laboratory	Centers for Disease Control and Prevention
EPI696779	PB1	Cambodia	2015-Oct-06	EPI_ISL_207582	B/Cambodia/1087/2015	National Public Health Laboratory	Centers for Disease Control and Prevention
EPI696780	NA	Cambodia	2015-Oct-06	EPI_ISL_207582	B/Cambodia/1087/2015	National Public Health Laboratory	Centers for Disease Control and Prevention
EPI696781	HA	Cambodia	2015-Oct-06	EPI_ISL_207582	B/Cambodia/1087/2015	National Public Health Laboratory	Centers for Disease Control and Prevention
EPI696805	HA	Cambodia	2015-Oct-27	EPI_ISL_207585	B/Cambodia/1141/2015	National Public Health Laboratory	Centers for Disease Control and Prevention
EPI696798	NP	Cambodia	2015-Oct-27	EPI_ISL_207585	B/Cambodia/1141/2015	National Public Health Laboratory	Centers for Disease Control and Prevention
EPI696799	NS	Cambodia	2015-Oct-27	EPI_ISL_207585	B/Cambodia/1141/2015	National Public Health Laboratory	Centers for Disease Control and Prevention
EPI696800	MP	Cambodia	2015-Oct-27	EPI_ISL_207585	B/Cambodia/1141/2015	National Public Health Laboratory	Centers for Disease Control and Prevention
EPI696801	PA	Cambodia	2015-Oct-27	EPI_ISL_207585	B/Cambodia/1141/2015	National Public Health Laboratory	Centers for Disease Control and Prevention
EPI696802	PB2	Cambodia	2015-Oct-27	EPI_ISL_207585	B/Cambodia/1141/2015	National Public Health Laboratory	Centers for Disease Control and Prevention
EPI696803	PB1	Cambodia	2015-Oct-27	EPI_ISL_207585	B/Cambodia/1141/2015	National Public Health Laboratory	Centers for Disease Control and Prevention
EPI696804	NA	Cambodia	2015-Oct-27	EPI_ISL_207585	B/Cambodia/1141/2015	National Public Health Laboratory	Centers for Disease Control and Prevention
EPI765334	NP	Cambodia	2015-Nov-18	EPI_ISL_222846	B/Cambodia/1224/2015	National Public Health Laboratory	Centers for Disease Control and Prevention
EPI765335	NS	Cambodia	2015-Nov-18	EPI_ISL_222846	B/Cambodia/1224/2015	National Public Health Laboratory	Centers for Disease Control and Prevention
EPI765336	MP	Cambodia	2015-Nov-18	EPI_ISL_222846	B/Cambodia/1224/2015	National Public Health Laboratory	Centers for Disease Control and Prevention
EPI765337	PA	Cambodia	2015-Nov-18	EPI_ISL_222846	B/Cambodia/1224/2015	National Public Health Laboratory	Centers for Disease Control and Prevention
EPI765338	PB2	Cambodia	2015-Nov-18	EPI_ISL_222846	B/Cambodia/1224/2015	National Public Health Laboratory	Centers for Disease Control and Prevention
EPI765339	PB1	Cambodia	2015-Nov-18	EPI_ISL_222846	B/Cambodia/1224/2015	National Public Health Laboratory	Centers for Disease Control and Prevention
EPI765340	NA	Cambodia	2015-Nov-18	EPI_ISL_222846	B/Cambodia/1224/2015	National Public Health Laboratory	Centers for Disease Control and Prevention
EPI765341	HA	Cambodia	2015-Nov-18	EPI_ISL_222846	B/Cambodia/1224/2015	National Public Health Laboratory	Centers for Disease Control and Prevention
EPI753797	HA	Cambodia	2015-Nov-25	EPI_ISL_220590	B/Cambodia/1257/2015	National Public Health Laboratory	Centers for Disease Control and Prevention
EPI753790	NP	Cambodia	2015-Nov-25	EPI_ISL_220590	B/Cambodia/1257/2015	National Public Health Laboratory	Centers for Disease Control and Prevention
EPI753791	NS	Cambodia	2015-Nov-25	EPI_ISL_220590	B/Cambodia/1257/2015	National Public Health Laboratory	Centers for Disease Control and Prevention
EPI753792	MP	Cambodia	2015-Nov-25	EPI_ISL_220590	B/Cambodia/1257/2015	National Public Health Laboratory	Centers for Disease Control and Prevention
EPI753793	PA	Cambodia	2015-Nov-25	EPI_ISL_220590	B/Cambodia/1257/2015	National Public Health Laboratory	Centers for Disease Control and Prevention
EPI753794	PB2	Cambodia	2015-Nov-25	EPI_ISL_220590	B/Cambodia/1257/2015	National Public Health Laboratory	Centers for Disease Control and Prevention
EPI753795	PB1	Cambodia	2015-Nov-25	EPI_ISL_220590	B/Cambodia/1257/2015	National Public Health Laboratory	Centers for Disease Control and Prevention
EPI753796	NA	Cambodia	2015-Nov-25	EPI_ISL_220590	B/Cambodia/1257/2015	National Public Health Laboratory	Centers for Disease Control and Prevention
EPI765342	NP	Cambodia	2015-Dec-02	EPI_ISL_222847	B/Cambodia/1275/2015	National Public Health Laboratory	Centers for Disease Control and Prevention
EPI765343	NS	Cambodia	2015-Dec-02	EPI_ISL_222847	B/Cambodia/1275/2015	National Public Health Laboratory	Centers for Disease Control and Prevention
EPI765344	MP	Cambodia	2015-Dec-02	EPI_ISL_222847	B/Cambodia/1275/2015	National Public Health Laboratory	Centers for Disease Control and Prevention
EPI765345	PA	Cambodia	2015-Dec-02	EPI_ISL_222847	B/Cambodia/1275/2015	National Public Health Laboratory	Centers for Disease Control and Prevention
EPI765346	PB2	Cambodia	2015-Dec-02	EPI_ISL_222847	B/Cambodia/1275/2015	National Public Health Laboratory	Centers for Disease Control and Prevention
EPI765347	PB1	Cambodia	2015-Dec-02	EPI_ISL_222847	B/Cambodia/1275/2015	National Public Health Laboratory	Centers for Disease Control and Prevention
EPI765348	NA	Cambodia	2015-Dec-02	EPI_ISL_222847	B/Cambodia/1275/2015	National Public Health Laboratory	Centers for Disease Control and Prevention
EPI765349	HA	Cambodia	2015-Dec-02	EPI_ISL_222847	B/Cambodia/1275/2015	National Public Health Laboratory	Centers for Disease Control and Prevention
EPI769738	NP	Cambodia	2015-Dec-03	EPI_ISL_223725	B/Cambodia/1284/2015	National Public Health Laboratory	Centers for Disease Control and Prevention
EPI769739	NS	Cambodia	2015-Dec-03	EPI_ISL_223725	B/Cambodia/1284/2015	National Public Health Laboratory	Centers for Disease Control and Prevention
EPI769740	MP	Cambodia	2015-Dec-03	EPI_ISL_223725	B/Cambodia/1284/2015	National Public Health Laboratory	Centers for Disease Control and Prevention
EPI769741	PA	Cambodia	2015-Dec-03	EPI_ISL_223725	B/Cambodia/1284/2015	National Public Health Laboratory	Centers for Disease Control and Prevention
EPI769742	PB2	Cambodia	2015-Dec-03	EPI_ISL_223725	B/Cambodia/1284/2015	National Public Health Laboratory	Centers for Disease Control and Prevention
EPI769743	PB1	Cambodia	2015-Dec-03	EPI_ISL_223725	B/Cambodia/1284/2015	National Public Health Laboratory	Centers for Disease Control and Prevention
EPI769744	NA	Cambodia	2015-Dec-03	EPI_ISL_223725	B/Cambodia/1284/2015	National Public Health Laboratory	Centers for Disease Control and Prevention
EPI769745	HA	Cambodia	2015-Dec-03	EPI_ISL_223725	B/Cambodia/1284/2015	National Public Health Laboratory	Centers for Disease Control and Prevention
EPI769746	NP	Cambodia	2015-Dec-23	EPI_ISL_223726	B/Cambodia/1355/2015	National Public Health Laboratory	Centers for Disease Control and Prevention
EPI769747	NS	Cambodia	2015-Dec-23	EPI_ISL_223726	B/Cambodia/1355/2015	National Public Health Laboratory	Centers for Disease Control and Prevention
EPI769748	MP	Cambodia	2015-Dec-23	EPI_ISL_223726	B/Cambodia/1355/2015	National Public Health Laboratory	Centers for Disease Control and Prevention
EPI769749	PA	Cambodia	2015-Dec-23	EPI_ISL_223726	B/Cambodia/1355/2015	National Public Health Laboratory	Centers for Disease Control and Prevention
EPI769750	PB2	Cambodia	2015-Dec-23	EPI_ISL_223726	B/Cambodia/1355/2015	National Public Health Laboratory	Centers for Disease Control and Prevention
EPI769751	PB1	Cambodia	2015-Dec-23	EPI_ISL_223726	B/Cambodia/1355/2015	National Public Health Laboratory	Centers for Disease Control and Prevention
EPI769752	NA	Cambodia	2015-Dec-23	EPI_ISL_223726	B/Cambodia/1355/2015	National Public Health Laboratory	Centers for Disease Control and Prevention
EPI769753	HA	Cambodia	2015-Dec-23	EPI_ISL_223726	B/Cambodia/1355/2015	National Public Health Laboratory	Centers for Disease Control and Prevention
EPI714175	NP	Thailand	2015-Sep-28	EPI_ISL_212829	B/Chanthaburi/112/2015	WHO National Influenza Centre, National Institute of Medical Research (NIMR)	Centers for Disease Control and Prevention
EPI714176	NS	Thailand	2015-Sep-28	EPI_ISL_212829	B/Chanthaburi/112/2015	WHO National Influenza Centre, National Institute of Medical Research (NIMR)	Centers for Disease Control and Prevention
EPI714177	MP	Thailand	2015-Sep-28	EPI_ISL_212829	B/Chanthaburi/112/2015	WHO National Influenza Centre, National Institute of Medical Research (NIMR)	Centers for Disease Control and Prevention
EPI714178	PA	Thailand	2015-Sep-28	EPI_ISL_212829	B/Chanthaburi/112/2015	WHO National Influenza Centre, National Institute of Medical Research (NIMR)	Centers for Disease Control and Prevention
EPI714179	PB2	Thailand	2015-Sep-28	EPI_ISL_212829	B/Chanthaburi/112/2015	WHO National Influenza Centre, National Institute of Medical Research (NIMR)	Centers for Disease Control and Prevention
EPI714180	PB1	Thailand	2015-Sep-28	EPI_ISL_212829	B/Chanthaburi/112/2015	WHO National Influenza Centre, National Institute of Medical Research (NIMR)	Centers for Disease Control and Prevention
EPI714181	NA	Thailand	2015-Sep-28	EPI_ISL_212829	B/Chanthaburi/112/2015	WHO National Influenza Centre, National Institute of Medical Research (NIMR)	Centers for Disease Control and Prevention
EPI714182	HA	Thailand	2015-Sep-28	EPI_ISL_212829	B/Chanthaburi/112/2015	WHO National Influenza Centre, National Institute of Medical Research (NIMR)	Centers for Disease Control and Prevention
EPI737572	NP	Thailand	2015-Nov-09	EPI_ISL_217510	B/Chanthaburi/140/2015	WHO National Influenza Centre, National Institute of Medical Research (NIMR)	Centers for Disease Control and Prevention
EPI737573	NS	Thailand	2015-Nov-09	EPI_ISL_217510	B/Chanthaburi/140/2015	WHO National Influenza Centre, National Institute of Medical Research (NIMR)	Centers for Disease Control and Prevention
EPI737574	MP	Thailand	2015-Nov-09	EPI_ISL_217510	B/Chanthaburi/140/2015	WHO National Influenza Centre, National Institute of Medical Research (NIMR)	Centers for Disease Control and Prevention
EPI737575	PA	Thailand	2015-Nov-09	EPI_ISL_217510	B/Chanthaburi/140/2015	WHO National Influenza Centre, National Institute of Medical Research (NIMR)	Centers for Disease Control and Prevention
EPI737576	PB2	Thailand	2015-Nov-09	EPI_ISL_217510	B/Chanthaburi/140/2015	WHO National Influenza Centre, National Institute of Medical Research (NIMR)	Centers for Disease Control and Prevention
EPI737577	PB1	Thailand	2015-Nov-09	EPI_ISL_217510	B/Chanthaburi/140/2015	WHO National Influenza Centre, National Institute of Medical Research (NIMR)	Centers for Disease Control and Prevention
EPI737578	NA	Thailand	2015-Nov-09	EPI_ISL_217510	B/Chanthaburi/140/2015	WHO National Influenza Centre, National Institute of Medical Research (NIMR)	Centers for Disease Control and Prevention
EPI737579	HA	Thailand	2015-Nov-09	EPI_ISL_217510	B/Chanthaburi/140/2015	WHO National Influenza Centre, National Institute of Medical Research (NIMR)	Centers for Disease Control and Prevention
EPI708724	NP	Thailand	2015-Nov-24	EPI_ISL_211594	B/Chanthaburi/598/2015	WHO National Influenza Centre, National Institute of Medical Research (NIMR)	Centers for Disease Control and Prevention
EPI708725	NS	Thailand	2015-Nov-24	EPI_ISL_211594	B/Chanthaburi/598/2015	WHO National Influenza Centre, National Institute of Medical Research (NIMR)	Centers for Disease Control and Prevention
EPI708728	PB2	Thailand	2015-Nov-24	EPI_ISL_211594	B/Chanthaburi/598/2015	WHO National Influenza Centre, National Institute of Medical Research (NIMR)	Centers for Disease Control and Prevention
EPI708726	MP	Thailand	2015-Nov-24	EPI_ISL_211594	B/Chanthaburi/598/2015	WHO National Influenza Centre, National Institute of Medical Research (NIMR)	Centers for Disease Control and Prevention
EPI708727	PA	Thailand	2015-Nov-24	EPI_ISL_211594	B/Chanthaburi/598/2015	WHO National Influenza Centre, National Institute of Medical Research (NIMR)	Centers for Disease Control and Prevention
EPI708729	PB1	Thailand	2015-Nov-24	EPI_ISL_211594	B/Chanthaburi/598/2015	WHO National Influenza Centre, National Institute of Medical Research (NIMR)	Centers for Disease Control and Prevention
EPI708730	NA	Thailand	2015-Nov-24	EPI_ISL_211594	B/Chanthaburi/598/2015	WHO National Influenza Centre, National Institute of Medical Research (NIMR)	Centers for Disease Control and Prevention
EPI708731	HA	Thailand	2015-Nov-24	EPI_ISL_211594	B/Chanthaburi/598/2015	WHO National Influenza Centre, National Institute of Medical Research (NIMR)	Centers for Disease Control and Prevention
EPI826418	NP	Mongolia	2016-Apr-05	EPI_ISL_232320	B/Darkhan/1888/2016	National Center for Communicable Diseases	Centers for Disease Control and Prevention
EPI826419	NS	Mongolia	2016-Apr-05	EPI_ISL_232320	B/Darkhan/1888/2016	National Center for Communicable Diseases	Centers for Disease Control and Prevention
EPI826420	MP	Mongolia	2016-Apr-05	EPI_ISL_232320	B/Darkhan/1888/2016	National Center for Communicable Diseases	Centers for Disease Control and Prevention
EPI826421	PA	Mongolia	2016-Apr-05	EPI_ISL_232320	B/Darkhan/1888/2016	National Center for Communicable Diseases	Centers for Disease Control and Prevention
EPI826422	PB2	Mongolia	2016-Apr-05	EPI_ISL_232320	B/Darkhan/1888/2016	National Center for Communicable Diseases	Centers for Disease Control and Prevention
EPI826423	PB1	Mongolia	2016-Apr-05	EPI_ISL_232320	B/Darkhan/1888/2016	National Center for Communicable Diseases	Centers for Disease Control and Prevention
EPI826424	NA	Mongolia	2016-Apr-05	EPI_ISL_232320	B/Darkhan/1888/2016	National Center for Communicable Diseases	Centers for Disease Control and Prevention
EPI826425	HA	Mongolia	2016-Apr-05	EPI_ISL_232320	B/Darkhan/1888/2016	National Center for Communicable Diseases	Centers for Disease Control and Prevention
EPI709699	NP	Japan	2015-Dec-02	EPI_ISL_211781	B/FUKUSHIMA/38/2015	Fukushima Prefectural Institute of Public Health	National Institute of Infectious Diseases (NIID)
EPI709700	NS	Japan	2015-Dec-02	EPI_ISL_211781	B/FUKUSHIMA/38/2015	Fukushima Prefectural Institute of Public Health	National Institute of Infectious Diseases (NIID)
EPI709701	MP	Japan	2015-Dec-02	EPI_ISL_211781	B/FUKUSHIMA/38/2015	Fukushima Prefectural Institute of Public Health	National Institute of Infectious Diseases (NIID)
EPI709702	PA	Japan	2015-Dec-02	EPI_ISL_211781	B/FUKUSHIMA/38/2015	Fukushima Prefectural Institute of Public Health	National Institute of Infectious Diseases (NIID)
EPI709703	PB2	Japan	2015-Dec-02	EPI_ISL_211781	B/FUKUSHIMA/38/2015	Fukushima Prefectural Institute of Public Health	National Institute of Infectious Diseases (NIID)
EPI709704	PB1	Japan	2015-Dec-02	EPI_ISL_211781	B/FUKUSHIMA/38/2015	Fukushima Prefectural Institute of Public Health	National Institute of Infectious Diseases (NIID)
EPI709705	NA	Japan	2015-Dec-02	EPI_ISL_211781	B/FUKUSHIMA/38/2015	Fukushima Prefectural Institute of Public Health	National Institute of Infectious Diseases (NIID)
EPI709706	HA	Japan	2015-Dec-02	EPI_ISL_211781	B/FUKUSHIMA/38/2015	Fukushima Prefectural Institute of Public Health	National Institute of Infectious Diseases (NIID)
EPI709803	NP	Japan	2015-Dec-01	EPI_ISL_211794	B/GUNMA/5/2015	Gunma Prefectural Institute of Public Health and Environmental Sciences	National Institute of Infectious Diseases (NIID)
EPI709804	NS	Japan	2015-Dec-01	EPI_ISL_211794	B/GUNMA/5/2015	Gunma Prefectural Institute of Public Health and Environmental Sciences	National Institute of Infectious Diseases (NIID)
EPI709805	MP	Japan	2015-Dec-01	EPI_ISL_211794	B/GUNMA/5/2015	Gunma Prefectural Institute of Public Health and Environmental Sciences	National Institute of Infectious Diseases (NIID)
EPI709806	PA	Japan	2015-Dec-01	EPI_ISL_211794	B/GUNMA/5/2015	Gunma Prefectural Institute of Public Health and Environmental Sciences	National Institute of Infectious Diseases (NIID)
EPI709807	PB2	Japan	2015-Dec-01	EPI_ISL_211794	B/GUNMA/5/2015	Gunma Prefectural Institute of Public Health and Environmental Sciences	National Institute of Infectious Diseases (NIID)
EPI709808	PB1	Japan	2015-Dec-01	EPI_ISL_211794	B/GUNMA/5/2015	Gunma Prefectural Institute of Public Health and Environmental Sciences	National Institute of Infectious Diseases (NIID)
EPI709809	NA	Japan	2015-Dec-01	EPI_ISL_211794	B/GUNMA/5/2015	Gunma Prefectural Institute of Public Health and Environmental Sciences	National Institute of Infectious Diseases (NIID)
EPI709810	HA	Japan	2015-Dec-01	EPI_ISL_211794	B/GUNMA/5/2015	Gunma Prefectural Institute of Public Health and Environmental Sciences	National Institute of Infectious Diseases (NIID)
EPI825962	NP	Georgia	2016-May-06	EPI_ISL_232261	B/Georgia/NCDC1148/2016	National Centre for Disease Control and Public Health	Centers for Disease Control and Prevention
EPI825963	NS	Georgia	2016-May-06	EPI_ISL_232261	B/Georgia/NCDC1148/2016	National Centre for Disease Control and Public Health	Centers for Disease Control and Prevention
EPI825964	MP	Georgia	2016-May-06	EPI_ISL_232261	B/Georgia/NCDC1148/2016	National Centre for Disease Control and Public Health	Centers for Disease Control and Prevention
EPI825965	PA	Georgia	2016-May-06	EPI_ISL_232261	B/Georgia/NCDC1148/2016	National Centre for Disease Control and Public Health	Centers for Disease Control and Prevention
EPI825966	PB2	Georgia	2016-May-06	EPI_ISL_232261	B/Georgia/NCDC1148/2016	National Centre for Disease Control and Public Health	Centers for Disease Control and Prevention
EPI825967	PB1	Georgia	2016-May-06	EPI_ISL_232261	B/Georgia/NCDC1148/2016	National Centre for Disease Control and Public Health	Centers for Disease Control and Prevention
EPI825968	NA	Georgia	2016-May-06	EPI_ISL_232261	B/Georgia/NCDC1148/2016	National Centre for Disease Control and Public Health	Centers for Disease Control and Prevention
EPI825969	HA	Georgia	2016-May-06	EPI_ISL_232261	B/Georgia/NCDC1148/2016	National Centre for Disease Control and Public Health	Centers for Disease Control and Prevention
EPI955404	HA	China	2016-Nov-18	EPI_ISL_255288	B/Guangxi-Jiangzhou/1917/2016	WHO Chinese National Influenza Center	Centers for Disease Control and Prevention
EPI955397	NP	China	2016-Nov-18	EPI_ISL_255288	B/Guangxi-Jiangzhou/1917/2016	WHO Chinese National Influenza Center	Centers for Disease Control and Prevention
EPI955398	NS	China	2016-Nov-18	EPI_ISL_255288	B/Guangxi-Jiangzhou/1917/2016	WHO Chinese National Influenza Center	Centers for Disease Control and Prevention
EPI955399	MP	China	2016-Nov-18	EPI_ISL_255288	B/Guangxi-Jiangzhou/1917/2016	WHO Chinese National Influenza Center	Centers for Disease Control and Prevention
EPI955400	PA	China	2016-Nov-18	EPI_ISL_255288	B/Guangxi-Jiangzhou/1917/2016	WHO Chinese National Influenza Center	Centers for Disease Control and Prevention
EPI955401	PB2	China	2016-Nov-18	EPI_ISL_255288	B/Guangxi-Jiangzhou/1917/2016	WHO Chinese National Influenza Center	Centers for Disease Control and Prevention
EPI955402	PB1	China	2016-Nov-18	EPI_ISL_255288	B/Guangxi-Jiangzhou/1917/2016	WHO Chinese National Influenza Center	Centers for Disease Control and Prevention
EPI955403	NA	China	2016-Nov-18	EPI_ISL_255288	B/Guangxi-Jiangzhou/1917/2016	WHO Chinese National Influenza Center	Centers for Disease Control and Prevention
EPI581376	NA	Japan	2014-Mar-18	EPI_ISL_176973	B/Gunma/13G027/2014		Import from public-domain
EPI581377	MP	Japan	2014-Mar-18	EPI_ISL_176973	B/Gunma/13G027/2014		Import from public-domain
EPI581378	NS	Japan	2014-Mar-18	EPI_ISL_176973	B/Gunma/13G027/2014		Import from public-domain
EPI581372	PB2	Japan	2014-Mar-18	EPI_ISL_176973	B/Gunma/13G027/2014		Import from public-domain
EPI581373	PA	Japan	2014-Mar-18	EPI_ISL_176973	B/Gunma/13G027/2014		Import from public-domain
EPI581374	HA	Japan	2014-Mar-18	EPI_ISL_176973	B/Gunma/13G027/2014		Import from public-domain
EPI581375	NP	Japan	2014-Mar-18	EPI_ISL_176973	B/Gunma/13G027/2014		Import from public-domain
EPI581360	PB1	Japan	2014-Mar-18	EPI_ISL_176973	B/Gunma/13G027/2014		Import from public-domain
EPI581359	PB2	Japan	2014-Mar-20	EPI_ISL_176972	B/Gunma/13G028/2014		Import from public-domain
EPI581364	PB1	Japan	2014-Mar-20	EPI_ISL_176972	B/Gunma/13G028/2014		Import from public-domain
EPI581367	HA	Japan	2014-Mar-20	EPI_ISL_176972	B/Gunma/13G028/2014		Import from public-domain
EPI581368	NP	Japan	2014-Mar-20	EPI_ISL_176972	B/Gunma/13G028/2014		Import from public-domain
EPI581369	NA	Japan	2014-Mar-20	EPI_ISL_176972	B/Gunma/13G028/2014		Import from public-domain
EPI581370	MP	Japan	2014-Mar-20	EPI_ISL_176972	B/Gunma/13G028/2014		Import from public-domain
EPI581371	NS	Japan	2014-Mar-20	EPI_ISL_176972	B/Gunma/13G028/2014		Import from public-domain
EPI581365	PA	Japan	2014-Mar-20	EPI_ISL_176972	B/Gunma/13G028/2014		Import from public-domain
EPI824463	NP	Japan	2016-Mar-29	EPI_ISL_231977	B/HAMAMATU-C/179/2016	Hamamatsu City Health Environment Research Center	National Institute of Infectious Diseases (NIID)
EPI824464	NS	Japan	2016-Mar-29	EPI_ISL_231977	B/HAMAMATU-C/179/2016	Hamamatsu City Health Environment Research Center	National Institute of Infectious Diseases (NIID)
EPI824465	MP	Japan	2016-Mar-29	EPI_ISL_231977	B/HAMAMATU-C/179/2016	Hamamatsu City Health Environment Research Center	National Institute of Infectious Diseases (NIID)
EPI824466	PA	Japan	2016-Mar-29	EPI_ISL_231977	B/HAMAMATU-C/179/2016	Hamamatsu City Health Environment Research Center	National Institute of Infectious Diseases (NIID)
EPI824467	PB2	Japan	2016-Mar-29	EPI_ISL_231977	B/HAMAMATU-C/179/2016	Hamamatsu City Health Environment Research Center	National Institute of Infectious Diseases (NIID)
EPI824468	PB1	Japan	2016-Mar-29	EPI_ISL_231977	B/HAMAMATU-C/179/2016	Hamamatsu City Health Environment Research Center	National Institute of Infectious Diseases (NIID)
EPI824469	NA	Japan	2016-Mar-29	EPI_ISL_231977	B/HAMAMATU-C/179/2016	Hamamatsu City Health Environment Research Center	National Institute of Infectious Diseases (NIID)
EPI824470	HA	Japan	2016-Mar-29	EPI_ISL_231977	B/HAMAMATU-C/179/2016	Hamamatsu City Health Environment Research Center	National Institute of Infectious Diseases (NIID)
EPI740463	NA	Japan	2016-Feb-10	EPI_ISL_217906	B/HIROSHIMA-C/10/2016	Hiroshima City Institute of Public Health	National Institute of Infectious Diseases (NIID)
EPI740464	HA	Japan	2016-Feb-10	EPI_ISL_217906	B/HIROSHIMA-C/10/2016	Hiroshima City Institute of Public Health	National Institute of Infectious Diseases (NIID)
EPI770376	NP	Japan	2016-Feb-10	EPI_ISL_217906	B/HIROSHIMA-C/10/2016	Hiroshima City Institute of Public Health	National Institute of Infectious Diseases (NIID)
EPI770377	NS	Japan	2016-Feb-10	EPI_ISL_217906	B/HIROSHIMA-C/10/2016	Hiroshima City Institute of Public Health	National Institute of Infectious Diseases (NIID)
EPI770378	MP	Japan	2016-Feb-10	EPI_ISL_217906	B/HIROSHIMA-C/10/2016	Hiroshima City Institute of Public Health	National Institute of Infectious Diseases (NIID)
EPI770379	PA	Japan	2016-Feb-10	EPI_ISL_217906	B/HIROSHIMA-C/10/2016	Hiroshima City Institute of Public Health	National Institute of Infectious Diseases (NIID)
EPI770380	PB2	Japan	2016-Feb-10	EPI_ISL_217906	B/HIROSHIMA-C/10/2016	Hiroshima City Institute of Public Health	National Institute of Infectious Diseases (NIID)
EPI770381	PB1	Japan	2016-Feb-10	EPI_ISL_217906	B/HIROSHIMA-C/10/2016	Hiroshima City Institute of Public Health	National Institute of Infectious Diseases (NIID)
EPI730465	NP	Japan	2016-Feb-01	EPI_ISL_215684	B/HIROSHIMA/9/2016	Center for Public Health and Environment, Hiroshima Prefectural Technology Research Institute	National Institute of Infectious Diseases (NIID)
EPI730466	NS	Japan	2016-Feb-01	EPI_ISL_215684	B/HIROSHIMA/9/2016	Center for Public Health and Environment, Hiroshima Prefectural Technology Research Institute	National Institute of Infectious Diseases (NIID)
EPI730467	MP	Japan	2016-Feb-01	EPI_ISL_215684	B/HIROSHIMA/9/2016	Center for Public Health and Environment, Hiroshima Prefectural Technology Research Institute	National Institute of Infectious Diseases (NIID)
EPI730468	PA	Japan	2016-Feb-01	EPI_ISL_215684	B/HIROSHIMA/9/2016	Center for Public Health and Environment, Hiroshima Prefectural Technology Research Institute	National Institute of Infectious Diseases (NIID)
EPI730469	PB2	Japan	2016-Feb-01	EPI_ISL_215684	B/HIROSHIMA/9/2016	Center for Public Health and Environment, Hiroshima Prefectural Technology Research Institute	National Institute of Infectious Diseases (NIID)
EPI730470	PB1	Japan	2016-Feb-01	EPI_ISL_215684	B/HIROSHIMA/9/2016	Center for Public Health and Environment, Hiroshima Prefectural Technology Research Institute	National Institute of Infectious Diseases (NIID)
EPI730471	NA	Japan	2016-Feb-01	EPI_ISL_215684	B/HIROSHIMA/9/2016	Center for Public Health and Environment, Hiroshima Prefectural Technology Research Institute	National Institute of Infectious Diseases (NIID)
EPI730472	HA	Japan	2016-Feb-01	EPI_ISL_215684	B/HIROSHIMA/9/2016	Center for Public Health and Environment, Hiroshima Prefectural Technology Research Institute	National Institute of Infectious Diseases (NIID)
EPI713204	NP	Japan	2016-Jan-16	EPI_ISL_212552	B/HYOGO/1058/2016	Hyogo Prefectural Institute of Public Health and Consumer Sciences	National Institute of Infectious Diseases (NIID)
EPI713205	NS	Japan	2016-Jan-16	EPI_ISL_212552	B/HYOGO/1058/2016	Hyogo Prefectural Institute of Public Health and Consumer Sciences	National Institute of Infectious Diseases (NIID)
EPI713206	MP	Japan	2016-Jan-16	EPI_ISL_212552	B/HYOGO/1058/2016	Hyogo Prefectural Institute of Public Health and Consumer Sciences	National Institute of Infectious Diseases (NIID)
EPI713207	PA	Japan	2016-Jan-16	EPI_ISL_212552	B/HYOGO/1058/2016	Hyogo Prefectural Institute of Public Health and Consumer Sciences	National Institute of Infectious Diseases (NIID)
EPI713208	PB2	Japan	2016-Jan-16	EPI_ISL_212552	B/HYOGO/1058/2016	Hyogo Prefectural Institute of Public Health and Consumer Sciences	National Institute of Infectious Diseases (NIID)
EPI713209	PB1	Japan	2016-Jan-16	EPI_ISL_212552	B/HYOGO/1058/2016	Hyogo Prefectural Institute of Public Health and Consumer Sciences	National Institute of Infectious Diseases (NIID)
EPI713210	NA	Japan	2016-Jan-16	EPI_ISL_212552	B/HYOGO/1058/2016	Hyogo Prefectural Institute of Public Health and Consumer Sciences	National Institute of Infectious Diseases (NIID)
EPI713211	HA	Japan	2016-Jan-16	EPI_ISL_212552	B/HYOGO/1058/2016	Hyogo Prefectural Institute of Public Health and Consumer Sciences	National Institute of Infectious Diseases (NIID)
EPI589314	NA	Japan	2015-Feb-18	EPI_ISL_179161	B/HYOGO/3210/2015	Hyogo Prefectural Institute of Public Health and Consumer Sciences	National Institute of Infectious Diseases (NIID)
EPI589315	HA	Japan	2015-Feb-18	EPI_ISL_179161	B/HYOGO/3210/2015	Hyogo Prefectural Institute of Public Health and Consumer Sciences	National Institute of Infectious Diseases (NIID)
EPI687895	NP	Japan	2015-Feb-18	EPI_ISL_179161	B/HYOGO/3210/2015	Hyogo Prefectural Institute of Public Health and Consumer Sciences	National Institute of Infectious Diseases (NIID)
EPI687896	NS	Japan	2015-Feb-18	EPI_ISL_179161	B/HYOGO/3210/2015	Hyogo Prefectural Institute of Public Health and Consumer Sciences	National Institute of Infectious Diseases (NIID)
EPI687897	MP	Japan	2015-Feb-18	EPI_ISL_179161	B/HYOGO/3210/2015	Hyogo Prefectural Institute of Public Health and Consumer Sciences	National Institute of Infectious Diseases (NIID)
EPI687898	PA	Japan	2015-Feb-18	EPI_ISL_179161	B/HYOGO/3210/2015	Hyogo Prefectural Institute of Public Health and Consumer Sciences	National Institute of Infectious Diseases (NIID)
EPI687899	PB2	Japan	2015-Feb-18	EPI_ISL_179161	B/HYOGO/3210/2015	Hyogo Prefectural Institute of Public Health and Consumer Sciences	National Institute of Infectious Diseases (NIID)
EPI687900	PB1	Japan	2015-Feb-18	EPI_ISL_179161	B/HYOGO/3210/2015	Hyogo Prefectural Institute of Public Health and Consumer Sciences	National Institute of Infectious Diseases (NIID)
EPI581322	PB1	Japan	2014-Feb-04	EPI_ISL_176967	B/Hokkaido/13H025/2014		Import from public-domain
EPI581323	PA	Japan	2014-Feb-04	EPI_ISL_176967	B/Hokkaido/13H025/2014		Import from public-domain
EPI581324	HA	Japan	2014-Feb-04	EPI_ISL_176967	B/Hokkaido/13H025/2014		Import from public-domain
EPI581325	NP	Japan	2014-Feb-04	EPI_ISL_176967	B/Hokkaido/13H025/2014		Import from public-domain
EPI581326	NA	Japan	2014-Feb-04	EPI_ISL_176967	B/Hokkaido/13H025/2014		Import from public-domain
EPI581327	MP	Japan	2014-Feb-04	EPI_ISL_176967	B/Hokkaido/13H025/2014		Import from public-domain
EPI581328	NS	Japan	2014-Feb-04	EPI_ISL_176967	B/Hokkaido/13H025/2014		Import from public-domain
EPI581312	PB2	Japan	2014-Feb-04	EPI_ISL_176967	B/Hokkaido/13H025/2014		Import from public-domain
EPI824543	NP	Japan	2016-Apr-23	EPI_ISL_231987	B/IBARAKI/54/2016	Ibaraki Prefectural Institute of Public Health	National Institute of Infectious Diseases (NIID)
EPI824544	NS	Japan	2016-Apr-23	EPI_ISL_231987	B/IBARAKI/54/2016	Ibaraki Prefectural Institute of Public Health	National Institute of Infectious Diseases (NIID)
EPI824545	MP	Japan	2016-Apr-23	EPI_ISL_231987	B/IBARAKI/54/2016	Ibaraki Prefectural Institute of Public Health	National Institute of Infectious Diseases (NIID)
EPI824546	PA	Japan	2016-Apr-23	EPI_ISL_231987	B/IBARAKI/54/2016	Ibaraki Prefectural Institute of Public Health	National Institute of Infectious Diseases (NIID)
EPI824547	PB2	Japan	2016-Apr-23	EPI_ISL_231987	B/IBARAKI/54/2016	Ibaraki Prefectural Institute of Public Health	National Institute of Infectious Diseases (NIID)
EPI824548	PB1	Japan	2016-Apr-23	EPI_ISL_231987	B/IBARAKI/54/2016	Ibaraki Prefectural Institute of Public Health	National Institute of Infectious Diseases (NIID)
EPI824549	NA	Japan	2016-Apr-23	EPI_ISL_231987	B/IBARAKI/54/2016	Ibaraki Prefectural Institute of Public Health	National Institute of Infectious Diseases (NIID)
EPI824550	HA	Japan	2016-Apr-23	EPI_ISL_231987	B/IBARAKI/54/2016	Ibaraki Prefectural Institute of Public Health	National Institute of Infectious Diseases (NIID)
EPI737711	NP	India	2015-Feb-16	EPI_ISL_217528	B/India/0034/2015	National Institute of Virology	Centers for Disease Control and Prevention
EPI737712	NS	India	2015-Feb-16	EPI_ISL_217528	B/India/0034/2015	National Institute of Virology	Centers for Disease Control and Prevention
EPI737713	MP	India	2015-Feb-16	EPI_ISL_217528	B/India/0034/2015	National Institute of Virology	Centers for Disease Control and Prevention
EPI737714	PA	India	2015-Feb-16	EPI_ISL_217528	B/India/0034/2015	National Institute of Virology	Centers for Disease Control and Prevention
EPI737715	PB2	India	2015-Feb-16	EPI_ISL_217528	B/India/0034/2015	National Institute of Virology	Centers for Disease Control and Prevention
EPI737716	PB1	India	2015-Feb-16	EPI_ISL_217528	B/India/0034/2015	National Institute of Virology	Centers for Disease Control and Prevention
EPI737717	NA	India	2015-Feb-16	EPI_ISL_217528	B/India/0034/2015	National Institute of Virology	Centers for Disease Control and Prevention
EPI737718	HA	India	2015-Feb-16	EPI_ISL_217528	B/India/0034/2015	National Institute of Virology	Centers for Disease Control and Prevention
EPI833994	NP	India	2016-Apr-21	EPI_ISL_233666	B/India/5275/2016	National Institute of Virology	Centers for Disease Control and Prevention
EPI833995	NS	India	2016-Apr-21	EPI_ISL_233666	B/India/5275/2016	National Institute of Virology	Centers for Disease Control and Prevention
EPI833996	MP	India	2016-Apr-21	EPI_ISL_233666	B/India/5275/2016	National Institute of Virology	Centers for Disease Control and Prevention
EPI833997	PA	India	2016-Apr-21	EPI_ISL_233666	B/India/5275/2016	National Institute of Virology	Centers for Disease Control and Prevention
EPI833998	PB2	India	2016-Apr-21	EPI_ISL_233666	B/India/5275/2016	National Institute of Virology	Centers for Disease Control and Prevention
EPI833999	PB1	India	2016-Apr-21	EPI_ISL_233666	B/India/5275/2016	National Institute of Virology	Centers for Disease Control and Prevention
EPI834000	NA	India	2016-Apr-21	EPI_ISL_233666	B/India/5275/2016	National Institute of Virology	Centers for Disease Control and Prevention
EPI834001	HA	India	2016-Apr-21	EPI_ISL_233666	B/India/5275/2016	National Institute of Virology	Centers for Disease Control and Prevention
EPI668369	NP	Indonesia	2015-Jun-17	EPI_ISL_200773	B/Indonesia/Nihrd-Jbi152/2015	Ministry of Health, NIHRD	Centers for Disease Control and Prevention
EPI668372	PA	Indonesia	2015-Jun-17	EPI_ISL_200773	B/Indonesia/Nihrd-Jbi152/2015	Ministry of Health, NIHRD	Centers for Disease Control and Prevention
EPI668373	PB2	Indonesia	2015-Jun-17	EPI_ISL_200773	B/Indonesia/Nihrd-Jbi152/2015	Ministry of Health, NIHRD	Centers for Disease Control and Prevention
EPI668374	PB1	Indonesia	2015-Jun-17	EPI_ISL_200773	B/Indonesia/Nihrd-Jbi152/2015	Ministry of Health, NIHRD	Centers for Disease Control and Prevention
EPI668370	NS	Indonesia	2015-Jun-17	EPI_ISL_200773	B/Indonesia/Nihrd-Jbi152/2015	Ministry of Health, NIHRD	Centers for Disease Control and Prevention
EPI668371	MP	Indonesia	2015-Jun-17	EPI_ISL_200773	B/Indonesia/Nihrd-Jbi152/2015	Ministry of Health, NIHRD	Centers for Disease Control and Prevention
EPI668375	NA	Indonesia	2015-Jun-17	EPI_ISL_200773	B/Indonesia/Nihrd-Jbi152/2015	Ministry of Health, NIHRD	Centers for Disease Control and Prevention
EPI668376	HA	Indonesia	2015-Jun-17	EPI_ISL_200773	B/Indonesia/Nihrd-Jbi152/2015	Ministry of Health, NIHRD	Centers for Disease Control and Prevention
EPI651931	NP	Indonesia	2015-Jun-09	EPI_ISL_197820	B/Indonesia/Nihrdi-Smg138/2015	Ministry of Health, NIHRD	Centers for Disease Control and Prevention
EPI651932	NS	Indonesia	2015-Jun-09	EPI_ISL_197820	B/Indonesia/Nihrdi-Smg138/2015	Ministry of Health, NIHRD	Centers for Disease Control and Prevention
EPI651933	MP	Indonesia	2015-Jun-09	EPI_ISL_197820	B/Indonesia/Nihrdi-Smg138/2015	Ministry of Health, NIHRD	Centers for Disease Control and Prevention
EPI651934	PA	Indonesia	2015-Jun-09	EPI_ISL_197820	B/Indonesia/Nihrdi-Smg138/2015	Ministry of Health, NIHRD	Centers for Disease Control and Prevention
EPI651935	PB2	Indonesia	2015-Jun-09	EPI_ISL_197820	B/Indonesia/Nihrdi-Smg138/2015	Ministry of Health, NIHRD	Centers for Disease Control and Prevention
EPI651936	PB1	Indonesia	2015-Jun-09	EPI_ISL_197820	B/Indonesia/Nihrdi-Smg138/2015	Ministry of Health, NIHRD	Centers for Disease Control and Prevention
EPI651937	NA	Indonesia	2015-Jun-09	EPI_ISL_197820	B/Indonesia/Nihrdi-Smg138/2015	Ministry of Health, NIHRD	Centers for Disease Control and Prevention
EPI651938	HA	Indonesia	2015-Jun-09	EPI_ISL_197820	B/Indonesia/Nihrdi-Smg138/2015	Ministry of Health, NIHRD	Centers for Disease Control and Prevention
EPI580940	PB1	Japan	2014-Mar-04	EPI_ISL_176925	B/Isahaya/13I004/2014		Import from public-domain
EPI580959	NA	Japan	2014-Mar-04	EPI_ISL_176925	B/Isahaya/13I004/2014		Import from public-domain
EPI580960	MP	Japan	2014-Mar-04	EPI_ISL_176925	B/Isahaya/13I004/2014		Import from public-domain
EPI580961	NS	Japan	2014-Mar-04	EPI_ISL_176925	B/Isahaya/13I004/2014		Import from public-domain
EPI580955	PB2	Japan	2014-Mar-04	EPI_ISL_176925	B/Isahaya/13I004/2014		Import from public-domain
EPI580956	PA	Japan	2014-Mar-04	EPI_ISL_176925	B/Isahaya/13I004/2014		Import from public-domain
EPI580957	HA	Japan	2014-Mar-04	EPI_ISL_176925	B/Isahaya/13I004/2014		Import from public-domain
EPI580958	NP	Japan	2014-Mar-04	EPI_ISL_176925	B/Isahaya/13I004/2014		Import from public-domain
EPI621181	PA	China	2015-Feb-05	EPI_ISL_190704	B/Jiangsu/01/2015		Import from public-domain
EPI621182	HA	China	2015-Feb-05	EPI_ISL_190704	B/Jiangsu/01/2015		Import from public-domain
EPI621183	NS	China	2015-Feb-05	EPI_ISL_190704	B/Jiangsu/01/2015		Import from public-domain
EPI621184	PB1	China	2015-Feb-05	EPI_ISL_190704	B/Jiangsu/01/2015		Import from public-domain
EPI621185	PB2	China	2015-Feb-05	EPI_ISL_190704	B/Jiangsu/01/2015		Import from public-domain
EPI621186	NP	China	2015-Feb-05	EPI_ISL_190704	B/Jiangsu/01/2015		Import from public-domain
EPI621187	NA	China	2015-Feb-05	EPI_ISL_190704	B/Jiangsu/01/2015		Import from public-domain
EPI621188	MP	China	2015-Feb-05	EPI_ISL_190704	B/Jiangsu/01/2015		Import from public-domain
EPI773440	NA	Japan	2016-Feb-11	EPI_ISL_224442	B/KAGOSHIMA/2031/2016	Kagoshima Prefectural Institute for Environmental Research and Public Health	National Institute of Infectious Diseases (NIID)
EPI773441	HA	Japan	2016-Feb-11	EPI_ISL_224442	B/KAGOSHIMA/2031/2016	Kagoshima Prefectural Institute for Environmental Research and Public Health	National Institute of Infectious Diseases (NIID)
EPI840149	NP	Japan	2016-Feb-11	EPI_ISL_224442	B/KAGOSHIMA/2031/2016	Kagoshima Prefectural Institute for Environmental Research and Public Health	National Institute of Infectious Diseases (NIID)
EPI840150	NS	Japan	2016-Feb-11	EPI_ISL_224442	B/KAGOSHIMA/2031/2016	Kagoshima Prefectural Institute for Environmental Research and Public Health	National Institute of Infectious Diseases (NIID)
EPI840151	MP	Japan	2016-Feb-11	EPI_ISL_224442	B/KAGOSHIMA/2031/2016	Kagoshima Prefectural Institute for Environmental Research and Public Health	National Institute of Infectious Diseases (NIID)
EPI840152	PA	Japan	2016-Feb-11	EPI_ISL_224442	B/KAGOSHIMA/2031/2016	Kagoshima Prefectural Institute for Environmental Research and Public Health	National Institute of Infectious Diseases (NIID)
EPI840153	PB2	Japan	2016-Feb-11	EPI_ISL_224442	B/KAGOSHIMA/2031/2016	Kagoshima Prefectural Institute for Environmental Research and Public Health	National Institute of Infectious Diseases (NIID)
EPI840154	PB1	Japan	2016-Feb-11	EPI_ISL_224442	B/KAGOSHIMA/2031/2016	Kagoshima Prefectural Institute for Environmental Research and Public Health	National Institute of Infectious Diseases (NIID)
EPI995396	NP	Japan	2016-Mar-27	EPI_ISL_262867	B/KANAGAWA/AC28/2016	National Institute of Infectious Diseases (NIID)	National Institute of Infectious Diseases (NIID)
EPI995397	NS	Japan	2016-Mar-27	EPI_ISL_262867	B/KANAGAWA/AC28/2016	National Institute of Infectious Diseases (NIID)	National Institute of Infectious Diseases (NIID)
EPI995398	MP	Japan	2016-Mar-27	EPI_ISL_262867	B/KANAGAWA/AC28/2016	National Institute of Infectious Diseases (NIID)	National Institute of Infectious Diseases (NIID)
EPI995399	PA	Japan	2016-Mar-27	EPI_ISL_262867	B/KANAGAWA/AC28/2016	National Institute of Infectious Diseases (NIID)	National Institute of Infectious Diseases (NIID)
EPI995400	PB2	Japan	2016-Mar-27	EPI_ISL_262867	B/KANAGAWA/AC28/2016	National Institute of Infectious Diseases (NIID)	National Institute of Infectious Diseases (NIID)
EPI995401	PB1	Japan	2016-Mar-27	EPI_ISL_262867	B/KANAGAWA/AC28/2016	National Institute of Infectious Diseases (NIID)	National Institute of Infectious Diseases (NIID)
EPI995402	NA	Japan	2016-Mar-27	EPI_ISL_262867	B/KANAGAWA/AC28/2016	National Institute of Infectious Diseases (NIID)	National Institute of Infectious Diseases (NIID)
EPI995403	HA	Japan	2016-Mar-27	EPI_ISL_262867	B/KANAGAWA/AC28/2016	National Institute of Infectious Diseases (NIID)	National Institute of Infectious Diseases (NIID)
EPI995428	NP	Japan	2016-Apr-13	EPI_ISL_262871	B/KANAGAWA/AC36/2016	National Institute of Infectious Diseases (NIID)	National Institute of Infectious Diseases (NIID)
EPI995429	NS	Japan	2016-Apr-13	EPI_ISL_262871	B/KANAGAWA/AC36/2016	National Institute of Infectious Diseases (NIID)	National Institute of Infectious Diseases (NIID)
EPI995430	MP	Japan	2016-Apr-13	EPI_ISL_262871	B/KANAGAWA/AC36/2016	National Institute of Infectious Diseases (NIID)	National Institute of Infectious Diseases (NIID)
EPI995431	PA	Japan	2016-Apr-13	EPI_ISL_262871	B/KANAGAWA/AC36/2016	National Institute of Infectious Diseases (NIID)	National Institute of Infectious Diseases (NIID)
EPI995432	PB2	Japan	2016-Apr-13	EPI_ISL_262871	B/KANAGAWA/AC36/2016	National Institute of Infectious Diseases (NIID)	National Institute of Infectious Diseases (NIID)
EPI995433	PB1	Japan	2016-Apr-13	EPI_ISL_262871	B/KANAGAWA/AC36/2016	National Institute of Infectious Diseases (NIID)	National Institute of Infectious Diseases (NIID)
EPI995434	NA	Japan	2016-Apr-13	EPI_ISL_262871	B/KANAGAWA/AC36/2016	National Institute of Infectious Diseases (NIID)	National Institute of Infectious Diseases (NIID)
EPI995435	HA	Japan	2016-Apr-13	EPI_ISL_262871	B/KANAGAWA/AC36/2016	National Institute of Infectious Diseases (NIID)	National Institute of Infectious Diseases (NIID)
EPI972058	NP	Kazakhstan	2016-Dec-14	EPI_ISL_258179	B/Kazakhstan/004/2016	CSEE	Centers for Disease Control and Prevention
EPI972059	NS	Kazakhstan	2016-Dec-14	EPI_ISL_258179	B/Kazakhstan/004/2016	CSEE	Centers for Disease Control and Prevention
EPI972060	MP	Kazakhstan	2016-Dec-14	EPI_ISL_258179	B/Kazakhstan/004/2016	CSEE	Centers for Disease Control and Prevention
EPI972061	PA	Kazakhstan	2016-Dec-14	EPI_ISL_258179	B/Kazakhstan/004/2016	CSEE	Centers for Disease Control and Prevention
EPI972062	PB2	Kazakhstan	2016-Dec-14	EPI_ISL_258179	B/Kazakhstan/004/2016	CSEE	Centers for Disease Control and Prevention
EPI972063	PB1	Kazakhstan	2016-Dec-14	EPI_ISL_258179	B/Kazakhstan/004/2016	CSEE	Centers for Disease Control and Prevention
EPI972064	NA	Kazakhstan	2016-Dec-14	EPI_ISL_258179	B/Kazakhstan/004/2016	CSEE	Centers for Disease Control and Prevention
EPI972065	HA	Kazakhstan	2016-Dec-14	EPI_ISL_258179	B/Kazakhstan/004/2016	CSEE	Centers for Disease Control and Prevention
EPI972044	MP	Kazakhstan	2016-Nov-25	EPI_ISL_258177	B/Kazakhstan/043/2016	CSEE	Centers for Disease Control and Prevention
EPI972045	PA	Kazakhstan	2016-Nov-25	EPI_ISL_258177	B/Kazakhstan/043/2016	CSEE	Centers for Disease Control and Prevention
EPI972046	PB2	Kazakhstan	2016-Nov-25	EPI_ISL_258177	B/Kazakhstan/043/2016	CSEE	Centers for Disease Control and Prevention
EPI972047	PB1	Kazakhstan	2016-Nov-25	EPI_ISL_258177	B/Kazakhstan/043/2016	CSEE	Centers for Disease Control and Prevention
EPI972048	NA	Kazakhstan	2016-Nov-25	EPI_ISL_258177	B/Kazakhstan/043/2016	CSEE	Centers for Disease Control and Prevention
EPI972049	HA	Kazakhstan	2016-Nov-25	EPI_ISL_258177	B/Kazakhstan/043/2016	CSEE	Centers for Disease Control and Prevention
EPI972042	NP	Kazakhstan	2016-Nov-25	EPI_ISL_258177	B/Kazakhstan/043/2016	CSEE	Centers for Disease Control and Prevention
EPI972043	NS	Kazakhstan	2016-Nov-25	EPI_ISL_258177	B/Kazakhstan/043/2016	CSEE	Centers for Disease Control and Prevention
EPI614734	NP	Kazakhstan	2015-Feb-17	EPI_ISL_189836	B/Kazakhstan/360/2015	CSEE	Centers for Disease Control and Prevention
EPI614735	NS	Kazakhstan	2015-Feb-17	EPI_ISL_189836	B/Kazakhstan/360/2015	CSEE	Centers for Disease Control and Prevention
EPI614736	MP	Kazakhstan	2015-Feb-17	EPI_ISL_189836	B/Kazakhstan/360/2015	CSEE	Centers for Disease Control and Prevention
EPI614737	PA	Kazakhstan	2015-Feb-17	EPI_ISL_189836	B/Kazakhstan/360/2015	CSEE	Centers for Disease Control and Prevention
EPI614738	PB2	Kazakhstan	2015-Feb-17	EPI_ISL_189836	B/Kazakhstan/360/2015	CSEE	Centers for Disease Control and Prevention
EPI614739	PB1	Kazakhstan	2015-Feb-17	EPI_ISL_189836	B/Kazakhstan/360/2015	CSEE	Centers for Disease Control and Prevention
EPI614740	NA	Kazakhstan	2015-Feb-17	EPI_ISL_189836	B/Kazakhstan/360/2015	CSEE	Centers for Disease Control and Prevention
EPI614741	HA	Kazakhstan	2015-Feb-17	EPI_ISL_189836	B/Kazakhstan/360/2015	CSEE	Centers for Disease Control and Prevention
EPI1020301	HA	Kazakhstan	2016-Dec-08	EPI_ISL_268825	B/Kazakhstan/6161/2016	CDC-Central Asia Office	Centers for Disease Control and Prevention
EPI1020294	NP	Kazakhstan	2016-Dec-08	EPI_ISL_268825	B/Kazakhstan/6161/2016	CDC-Central Asia Office	Centers for Disease Control and Prevention
EPI1020295	NS	Kazakhstan	2016-Dec-08	EPI_ISL_268825	B/Kazakhstan/6161/2016	CDC-Central Asia Office	Centers for Disease Control and Prevention
EPI1020296	MP	Kazakhstan	2016-Dec-08	EPI_ISL_268825	B/Kazakhstan/6161/2016	CDC-Central Asia Office	Centers for Disease Control and Prevention
EPI1020297	PA	Kazakhstan	2016-Dec-08	EPI_ISL_268825	B/Kazakhstan/6161/2016	CDC-Central Asia Office	Centers for Disease Control and Prevention
EPI1020298	PB2	Kazakhstan	2016-Dec-08	EPI_ISL_268825	B/Kazakhstan/6161/2016	CDC-Central Asia Office	Centers for Disease Control and Prevention
EPI1020299	PB1	Kazakhstan	2016-Dec-08	EPI_ISL_268825	B/Kazakhstan/6161/2016	CDC-Central Asia Office	Centers for Disease Control and Prevention
EPI1020300	NA	Kazakhstan	2016-Dec-08	EPI_ISL_268825	B/Kazakhstan/6161/2016	CDC-Central Asia Office	Centers for Disease Control and Prevention
EPI1020304	MP	Kazakhstan	2016-Dec-12	EPI_ISL_268826	B/Kazakhstan/6630/2016	CDC-Central Asia Office	Centers for Disease Control and Prevention
EPI1020305	PA	Kazakhstan	2016-Dec-12	EPI_ISL_268826	B/Kazakhstan/6630/2016	CDC-Central Asia Office	Centers for Disease Control and Prevention
EPI1020306	PB2	Kazakhstan	2016-Dec-12	EPI_ISL_268826	B/Kazakhstan/6630/2016	CDC-Central Asia Office	Centers for Disease Control and Prevention
EPI1020307	PB1	Kazakhstan	2016-Dec-12	EPI_ISL_268826	B/Kazakhstan/6630/2016	CDC-Central Asia Office	Centers for Disease Control and Prevention
EPI1020308	NA	Kazakhstan	2016-Dec-12	EPI_ISL_268826	B/Kazakhstan/6630/2016	CDC-Central Asia Office	Centers for Disease Control and Prevention
EPI1020302	NP	Kazakhstan	2016-Dec-12	EPI_ISL_268826	B/Kazakhstan/6630/2016	CDC-Central Asia Office	Centers for Disease Control and Prevention
EPI1020303	NS	Kazakhstan	2016-Dec-12	EPI_ISL_268826	B/Kazakhstan/6630/2016	CDC-Central Asia Office	Centers for Disease Control and Prevention
EPI1020309	HA	Kazakhstan	2016-Dec-12	EPI_ISL_268826	B/Kazakhstan/6630/2016	CDC-Central Asia Office	Centers for Disease Control and Prevention
EPI581407	MP	Japan	2014-Jan-24	EPI_ISL_176978	B/Kyoto/13K014/2014		Import from public-domain
EPI581457	PB2	Japan	2014-Jan-24	EPI_ISL_176978	B/Kyoto/13K014/2014		Import from public-domain
EPI581458	PB1	Japan	2014-Jan-24	EPI_ISL_176978	B/Kyoto/13K014/2014		Import from public-domain
EPI581459	PA	Japan	2014-Jan-24	EPI_ISL_176978	B/Kyoto/13K014/2014		Import from public-domain
EPI581460	HA	Japan	2014-Jan-24	EPI_ISL_176978	B/Kyoto/13K014/2014		Import from public-domain
EPI581461	NP	Japan	2014-Jan-24	EPI_ISL_176978	B/Kyoto/13K014/2014		Import from public-domain
EPI581462	NA	Japan	2014-Jan-24	EPI_ISL_176978	B/Kyoto/13K014/2014		Import from public-domain
EPI581414	NS	Japan	2014-Jan-24	EPI_ISL_176978	B/Kyoto/13K014/2014		Import from public-domain
EPI566997	PA	Japan	2014-Mar-13	EPI_ISL_173145	B/Kyoto/13SK045/2014		Niigata University (DPH)
EPI566993	MP	Japan	2014-Mar-13	EPI_ISL_173145	B/Kyoto/13SK045/2014		Niigata University (DPH)
EPI566992	PB2	Japan	2014-Mar-13	EPI_ISL_173145	B/Kyoto/13SK045/2014		Niigata University (DPH)
EPI566996	PB1	Japan	2014-Mar-13	EPI_ISL_173145	B/Kyoto/13SK045/2014		Niigata University (DPH)
EPI566994	NA	Japan	2014-Mar-13	EPI_ISL_173145	B/Kyoto/13SK045/2014		Niigata University (DPH)
EPI566995	NS	Japan	2014-Mar-13	EPI_ISL_173145	B/Kyoto/13SK045/2014		Niigata University (DPH)
EPI566998	NP	Japan	2014-Mar-13	EPI_ISL_173145	B/Kyoto/13SK045/2014		Niigata University (DPH)
EPI566999	HA	Japan	2014-Mar-13	EPI_ISL_173145	B/Kyoto/13SK045/2014		Niigata University (DPH)
EPI569738	MP	Japan	2014-Feb-22	EPI_ISL_173951	B/Kyoto/13SK056/2014		Niigata University (DPH)
EPI569741	NA	Japan	2014-Feb-22	EPI_ISL_173951	B/Kyoto/13SK056/2014		Niigata University (DPH)
EPI569745	NP	Japan	2014-Feb-22	EPI_ISL_173951	B/Kyoto/13SK056/2014		Niigata University (DPH)
EPI569742	NS	Japan	2014-Feb-22	EPI_ISL_173951	B/Kyoto/13SK056/2014		Niigata University (DPH)
EPI569737	PB2	Japan	2014-Feb-22	EPI_ISL_173951	B/Kyoto/13SK056/2014		Niigata University (DPH)
EPI569744	PA	Japan	2014-Feb-22	EPI_ISL_173951	B/Kyoto/13SK056/2014		Niigata University (DPH)
EPI569746	HA	Japan	2014-Feb-22	EPI_ISL_173951	B/Kyoto/13SK056/2014		Niigata University (DPH)
EPI569743	PB1	Japan	2014-Feb-22	EPI_ISL_173951	B/Kyoto/13SK056/2014		Niigata University (DPH)
EPI662275	NP	Kyrgyzstan	2015-Feb-03	EPI_ISL_199492	B/Kyrgyzstan/35/2015	National Virology Laboratory, Center Microbiological Investigations	Centers for Disease Control and Prevention
EPI662276	NS	Kyrgyzstan	2015-Feb-03	EPI_ISL_199492	B/Kyrgyzstan/35/2015	National Virology Laboratory, Center Microbiological Investigations	Centers for Disease Control and Prevention
EPI662277	MP	Kyrgyzstan	2015-Feb-03	EPI_ISL_199492	B/Kyrgyzstan/35/2015	National Virology Laboratory, Center Microbiological Investigations	Centers for Disease Control and Prevention
EPI662278	PA	Kyrgyzstan	2015-Feb-03	EPI_ISL_199492	B/Kyrgyzstan/35/2015	National Virology Laboratory, Center Microbiological Investigations	Centers for Disease Control and Prevention
EPI662279	PB2	Kyrgyzstan	2015-Feb-03	EPI_ISL_199492	B/Kyrgyzstan/35/2015	National Virology Laboratory, Center Microbiological Investigations	Centers for Disease Control and Prevention
EPI662280	PB1	Kyrgyzstan	2015-Feb-03	EPI_ISL_199492	B/Kyrgyzstan/35/2015	National Virology Laboratory, Center Microbiological Investigations	Centers for Disease Control and Prevention
EPI662281	NA	Kyrgyzstan	2015-Feb-03	EPI_ISL_199492	B/Kyrgyzstan/35/2015	National Virology Laboratory, Center Microbiological Investigations	Centers for Disease Control and Prevention
EPI662282	HA	Kyrgyzstan	2015-Feb-03	EPI_ISL_199492	B/Kyrgyzstan/35/2015	National Virology Laboratory, Center Microbiological Investigations	Centers for Disease Control and Prevention
EPI662283	NP	Kyrgyzstan	2015-Jan-31	EPI_ISL_199493	B/Kyrgyzstan/38/2015	National Virology Laboratory, Center Microbiological Investigations	Centers for Disease Control and Prevention
EPI662284	NS	Kyrgyzstan	2015-Jan-31	EPI_ISL_199493	B/Kyrgyzstan/38/2015	National Virology Laboratory, Center Microbiological Investigations	Centers for Disease Control and Prevention
EPI662285	MP	Kyrgyzstan	2015-Jan-31	EPI_ISL_199493	B/Kyrgyzstan/38/2015	National Virology Laboratory, Center Microbiological Investigations	Centers for Disease Control and Prevention
EPI662286	PA	Kyrgyzstan	2015-Jan-31	EPI_ISL_199493	B/Kyrgyzstan/38/2015	National Virology Laboratory, Center Microbiological Investigations	Centers for Disease Control and Prevention
EPI662287	PB2	Kyrgyzstan	2015-Jan-31	EPI_ISL_199493	B/Kyrgyzstan/38/2015	National Virology Laboratory, Center Microbiological Investigations	Centers for Disease Control and Prevention
EPI662288	PB1	Kyrgyzstan	2015-Jan-31	EPI_ISL_199493	B/Kyrgyzstan/38/2015	National Virology Laboratory, Center Microbiological Investigations	Centers for Disease Control and Prevention
EPI662289	NA	Kyrgyzstan	2015-Jan-31	EPI_ISL_199493	B/Kyrgyzstan/38/2015	National Virology Laboratory, Center Microbiological Investigations	Centers for Disease Control and Prevention
EPI662290	HA	Kyrgyzstan	2015-Jan-31	EPI_ISL_199493	B/Kyrgyzstan/38/2015	National Virology Laboratory, Center Microbiological Investigations	Centers for Disease Control and Prevention
EPI672128	NP	Kyrgyzstan	2015-Feb-06	EPI_ISL_201604	B/Kyrgyzstan/39/2015	National Virology Laboratory, Center Microbiological Investigations	Centers for Disease Control and Prevention
EPI672129	NS	Kyrgyzstan	2015-Feb-06	EPI_ISL_201604	B/Kyrgyzstan/39/2015	National Virology Laboratory, Center Microbiological Investigations	Centers for Disease Control and Prevention
EPI672130	MP	Kyrgyzstan	2015-Feb-06	EPI_ISL_201604	B/Kyrgyzstan/39/2015	National Virology Laboratory, Center Microbiological Investigations	Centers for Disease Control and Prevention
EPI672131	PA	Kyrgyzstan	2015-Feb-06	EPI_ISL_201604	B/Kyrgyzstan/39/2015	National Virology Laboratory, Center Microbiological Investigations	Centers for Disease Control and Prevention
EPI672132	PB2	Kyrgyzstan	2015-Feb-06	EPI_ISL_201604	B/Kyrgyzstan/39/2015	National Virology Laboratory, Center Microbiological Investigations	Centers for Disease Control and Prevention
EPI672133	PB1	Kyrgyzstan	2015-Feb-06	EPI_ISL_201604	B/Kyrgyzstan/39/2015	National Virology Laboratory, Center Microbiological Investigations	Centers for Disease Control and Prevention
EPI672134	NA	Kyrgyzstan	2015-Feb-06	EPI_ISL_201604	B/Kyrgyzstan/39/2015	National Virology Laboratory, Center Microbiological Investigations	Centers for Disease Control and Prevention
EPI672135	HA	Kyrgyzstan	2015-Feb-06	EPI_ISL_201604	B/Kyrgyzstan/39/2015	National Virology Laboratory, Center Microbiological Investigations	Centers for Disease Control and Prevention
EPI662332	MP	Kyrgyzstan	2015-Feb-10	EPI_ISL_199500	B/Kyrgyzstan/92/2015	National Virology Laboratory, Center Microbiological Investigations	Centers for Disease Control and Prevention
EPI662333	PA	Kyrgyzstan	2015-Feb-10	EPI_ISL_199500	B/Kyrgyzstan/92/2015	National Virology Laboratory, Center Microbiological Investigations	Centers for Disease Control and Prevention
EPI662334	PB2	Kyrgyzstan	2015-Feb-10	EPI_ISL_199500	B/Kyrgyzstan/92/2015	National Virology Laboratory, Center Microbiological Investigations	Centers for Disease Control and Prevention
EPI662335	PB1	Kyrgyzstan	2015-Feb-10	EPI_ISL_199500	B/Kyrgyzstan/92/2015	National Virology Laboratory, Center Microbiological Investigations	Centers for Disease Control and Prevention
EPI662336	NA	Kyrgyzstan	2015-Feb-10	EPI_ISL_199500	B/Kyrgyzstan/92/2015	National Virology Laboratory, Center Microbiological Investigations	Centers for Disease Control and Prevention
EPI662337	HA	Kyrgyzstan	2015-Feb-10	EPI_ISL_199500	B/Kyrgyzstan/92/2015	National Virology Laboratory, Center Microbiological Investigations	Centers for Disease Control and Prevention
EPI662330	NP	Kyrgyzstan	2015-Feb-10	EPI_ISL_199500	B/Kyrgyzstan/92/2015	National Virology Laboratory, Center Microbiological Investigations	Centers for Disease Control and Prevention
EPI662331	NS	Kyrgyzstan	2015-Feb-10	EPI_ISL_199500	B/Kyrgyzstan/92/2015	National Virology Laboratory, Center Microbiological Investigations	Centers for Disease Control and Prevention
EPI765520	NP	Lao, People's Democratic Republic	2016-Feb-15	EPI_ISL_222870	B/Laos/0528/2016	National Center for Laboratory and Epidemiology	Centers for Disease Control and Prevention
EPI765521	NS	Lao, People's Democratic Republic	2016-Feb-15	EPI_ISL_222870	B/Laos/0528/2016	National Center for Laboratory and Epidemiology	Centers for Disease Control and Prevention
EPI765522	MP	Lao, People's Democratic Republic	2016-Feb-15	EPI_ISL_222870	B/Laos/0528/2016	National Center for Laboratory and Epidemiology	Centers for Disease Control and Prevention
EPI765523	PA	Lao, People's Democratic Republic	2016-Feb-15	EPI_ISL_222870	B/Laos/0528/2016	National Center for Laboratory and Epidemiology	Centers for Disease Control and Prevention
EPI765524	PB2	Lao, People's Democratic Republic	2016-Feb-15	EPI_ISL_222870	B/Laos/0528/2016	National Center for Laboratory and Epidemiology	Centers for Disease Control and Prevention
EPI765525	PB1	Lao, People's Democratic Republic	2016-Feb-15	EPI_ISL_222870	B/Laos/0528/2016	National Center for Laboratory and Epidemiology	Centers for Disease Control and Prevention
EPI765526	NA	Lao, People's Democratic Republic	2016-Feb-15	EPI_ISL_222870	B/Laos/0528/2016	National Center for Laboratory and Epidemiology	Centers for Disease Control and Prevention
EPI765527	HA	Lao, People's Democratic Republic	2016-Feb-15	EPI_ISL_222870	B/Laos/0528/2016	National Center for Laboratory and Epidemiology	Centers for Disease Control and Prevention
EPI765544	NP	Lao, People's Democratic Republic	2016-Mar-02	EPI_ISL_222873	B/Laos/0686/2016	National Center for Laboratory and Epidemiology	Centers for Disease Control and Prevention
EPI765545	NS	Lao, People's Democratic Republic	2016-Mar-02	EPI_ISL_222873	B/Laos/0686/2016	National Center for Laboratory and Epidemiology	Centers for Disease Control and Prevention
EPI765546	MP	Lao, People's Democratic Republic	2016-Mar-02	EPI_ISL_222873	B/Laos/0686/2016	National Center for Laboratory and Epidemiology	Centers for Disease Control and Prevention
EPI765547	PA	Lao, People's Democratic Republic	2016-Mar-02	EPI_ISL_222873	B/Laos/0686/2016	National Center for Laboratory and Epidemiology	Centers for Disease Control and Prevention
EPI765548	PB2	Lao, People's Democratic Republic	2016-Mar-02	EPI_ISL_222873	B/Laos/0686/2016	National Center for Laboratory and Epidemiology	Centers for Disease Control and Prevention
EPI765549	PB1	Lao, People's Democratic Republic	2016-Mar-02	EPI_ISL_222873	B/Laos/0686/2016	National Center for Laboratory and Epidemiology	Centers for Disease Control and Prevention
EPI765550	NA	Lao, People's Democratic Republic	2016-Mar-02	EPI_ISL_222873	B/Laos/0686/2016	National Center for Laboratory and Epidemiology	Centers for Disease Control and Prevention
EPI765551	HA	Lao, People's Democratic Republic	2016-Mar-02	EPI_ISL_222873	B/Laos/0686/2016	National Center for Laboratory and Epidemiology	Centers for Disease Control and Prevention
EPI753844	NP	Lao, People's Democratic Republic	2015-Sep-29	EPI_ISL_220597	B/Laos/1017/2015	National Center for Laboratory and Epidemiology	Centers for Disease Control and Prevention
EPI753845	NS	Lao, People's Democratic Republic	2015-Sep-29	EPI_ISL_220597	B/Laos/1017/2015	National Center for Laboratory and Epidemiology	Centers for Disease Control and Prevention
EPI753846	MP	Lao, People's Democratic Republic	2015-Sep-29	EPI_ISL_220597	B/Laos/1017/2015	National Center for Laboratory and Epidemiology	Centers for Disease Control and Prevention
EPI753847	PA	Lao, People's Democratic Republic	2015-Sep-29	EPI_ISL_220597	B/Laos/1017/2015	National Center for Laboratory and Epidemiology	Centers for Disease Control and Prevention
EPI753848	PB2	Lao, People's Democratic Republic	2015-Sep-29	EPI_ISL_220597	B/Laos/1017/2015	National Center for Laboratory and Epidemiology	Centers for Disease Control and Prevention
EPI753849	PB1	Lao, People's Democratic Republic	2015-Sep-29	EPI_ISL_220597	B/Laos/1017/2015	National Center for Laboratory and Epidemiology	Centers for Disease Control and Prevention
EPI753850	NA	Lao, People's Democratic Republic	2015-Sep-29	EPI_ISL_220597	B/Laos/1017/2015	National Center for Laboratory and Epidemiology	Centers for Disease Control and Prevention
EPI753851	HA	Lao, People's Democratic Republic	2015-Sep-29	EPI_ISL_220597	B/Laos/1017/2015	National Center for Laboratory and Epidemiology	Centers for Disease Control and Prevention
EPI854343	NP	Lao, People's Democratic Republic	2016-Apr-29	EPI_ISL_236865	B/Laos/1205/2016	National Center for Laboratory and Epidemiology	Centers for Disease Control and Prevention
EPI854344	NS	Lao, People's Democratic Republic	2016-Apr-29	EPI_ISL_236865	B/Laos/1205/2016	National Center for Laboratory and Epidemiology	Centers for Disease Control and Prevention
EPI854345	MP	Lao, People's Democratic Republic	2016-Apr-29	EPI_ISL_236865	B/Laos/1205/2016	National Center for Laboratory and Epidemiology	Centers for Disease Control and Prevention
EPI854346	PA	Lao, People's Democratic Republic	2016-Apr-29	EPI_ISL_236865	B/Laos/1205/2016	National Center for Laboratory and Epidemiology	Centers for Disease Control and Prevention
EPI854347	PB2	Lao, People's Democratic Republic	2016-Apr-29	EPI_ISL_236865	B/Laos/1205/2016	National Center for Laboratory and Epidemiology	Centers for Disease Control and Prevention
EPI854348	PB1	Lao, People's Democratic Republic	2016-Apr-29	EPI_ISL_236865	B/Laos/1205/2016	National Center for Laboratory and Epidemiology	Centers for Disease Control and Prevention
EPI854349	NA	Lao, People's Democratic Republic	2016-Apr-29	EPI_ISL_236865	B/Laos/1205/2016	National Center for Laboratory and Epidemiology	Centers for Disease Control and Prevention
EPI854350	HA	Lao, People's Democratic Republic	2016-Apr-29	EPI_ISL_236865	B/Laos/1205/2016	National Center for Laboratory and Epidemiology	Centers for Disease Control and Prevention
EPI854400	NP	Lao, People's Democratic Republic	2016-Jun-02	EPI_ISL_236873	B/Laos/1623/2016	National Center for Laboratory and Epidemiology	Centers for Disease Control and Prevention
EPI854401	NS	Lao, People's Democratic Republic	2016-Jun-02	EPI_ISL_236873	B/Laos/1623/2016	National Center for Laboratory and Epidemiology	Centers for Disease Control and Prevention
EPI854402	MP	Lao, People's Democratic Republic	2016-Jun-02	EPI_ISL_236873	B/Laos/1623/2016	National Center for Laboratory and Epidemiology	Centers for Disease Control and Prevention
EPI854403	PA	Lao, People's Democratic Republic	2016-Jun-02	EPI_ISL_236873	B/Laos/1623/2016	National Center for Laboratory and Epidemiology	Centers for Disease Control and Prevention
EPI854404	PB2	Lao, People's Democratic Republic	2016-Jun-02	EPI_ISL_236873	B/Laos/1623/2016	National Center for Laboratory and Epidemiology	Centers for Disease Control and Prevention
EPI854405	PB1	Lao, People's Democratic Republic	2016-Jun-02	EPI_ISL_236873	B/Laos/1623/2016	National Center for Laboratory and Epidemiology	Centers for Disease Control and Prevention
EPI854406	NA	Lao, People's Democratic Republic	2016-Jun-02	EPI_ISL_236873	B/Laos/1623/2016	National Center for Laboratory and Epidemiology	Centers for Disease Control and Prevention
EPI854407	HA	Lao, People's Democratic Republic	2016-Jun-02	EPI_ISL_236873	B/Laos/1623/2016	National Center for Laboratory and Epidemiology	Centers for Disease Control and Prevention
EPI854443	NP	Lao, People's Democratic Republic	2016-Jul-19	EPI_ISL_236879	B/Laos/2210/2016	National Center for Laboratory and Epidemiology	Centers for Disease Control and Prevention
EPI854444	NS	Lao, People's Democratic Republic	2016-Jul-19	EPI_ISL_236879	B/Laos/2210/2016	National Center for Laboratory and Epidemiology	Centers for Disease Control and Prevention
EPI854445	MP	Lao, People's Democratic Republic	2016-Jul-19	EPI_ISL_236879	B/Laos/2210/2016	National Center for Laboratory and Epidemiology	Centers for Disease Control and Prevention
EPI854446	PA	Lao, People's Democratic Republic	2016-Jul-19	EPI_ISL_236879	B/Laos/2210/2016	National Center for Laboratory and Epidemiology	Centers for Disease Control and Prevention
EPI854447	PB2	Lao, People's Democratic Republic	2016-Jul-19	EPI_ISL_236879	B/Laos/2210/2016	National Center for Laboratory and Epidemiology	Centers for Disease Control and Prevention
EPI854448	PB1	Lao, People's Democratic Republic	2016-Jul-19	EPI_ISL_236879	B/Laos/2210/2016	National Center for Laboratory and Epidemiology	Centers for Disease Control and Prevention
EPI854449	NA	Lao, People's Democratic Republic	2016-Jul-19	EPI_ISL_236879	B/Laos/2210/2016	National Center for Laboratory and Epidemiology	Centers for Disease Control and Prevention
EPI854450	HA	Lao, People's Democratic Republic	2016-Jul-19	EPI_ISL_236879	B/Laos/2210/2016	National Center for Laboratory and Epidemiology	Centers for Disease Control and Prevention
EPI854466	NP	Lao, People's Democratic Republic	2016-Aug-03	EPI_ISL_236882	B/Laos/2392/2016	National Center for Laboratory and Epidemiology	Centers for Disease Control and Prevention
EPI854467	NS	Lao, People's Democratic Republic	2016-Aug-03	EPI_ISL_236882	B/Laos/2392/2016	National Center for Laboratory and Epidemiology	Centers for Disease Control and Prevention
EPI854468	MP	Lao, People's Democratic Republic	2016-Aug-03	EPI_ISL_236882	B/Laos/2392/2016	National Center for Laboratory and Epidemiology	Centers for Disease Control and Prevention
EPI854469	PA	Lao, People's Democratic Republic	2016-Aug-03	EPI_ISL_236882	B/Laos/2392/2016	National Center for Laboratory and Epidemiology	Centers for Disease Control and Prevention
EPI854470	PB2	Lao, People's Democratic Republic	2016-Aug-03	EPI_ISL_236882	B/Laos/2392/2016	National Center for Laboratory and Epidemiology	Centers for Disease Control and Prevention
EPI854471	PB1	Lao, People's Democratic Republic	2016-Aug-03	EPI_ISL_236882	B/Laos/2392/2016	National Center for Laboratory and Epidemiology	Centers for Disease Control and Prevention
EPI854472	NA	Lao, People's Democratic Republic	2016-Aug-03	EPI_ISL_236882	B/Laos/2392/2016	National Center for Laboratory and Epidemiology	Centers for Disease Control and Prevention
EPI854473	HA	Lao, People's Democratic Republic	2016-Aug-03	EPI_ISL_236882	B/Laos/2392/2016	National Center for Laboratory and Epidemiology	Centers for Disease Control and Prevention
EPI649031	NP	Lao, People's Democratic Republic	2015-May-13	EPI_ISL_197430	B/Laos/313/2015	National Center for Laboratory and Epidemiology	Centers for Disease Control and Prevention
EPI649032	NS	Lao, People's Democratic Republic	2015-May-13	EPI_ISL_197430	B/Laos/313/2015	National Center for Laboratory and Epidemiology	Centers for Disease Control and Prevention
EPI649033	MP	Lao, People's Democratic Republic	2015-May-13	EPI_ISL_197430	B/Laos/313/2015	National Center for Laboratory and Epidemiology	Centers for Disease Control and Prevention
EPI649034	PA	Lao, People's Democratic Republic	2015-May-13	EPI_ISL_197430	B/Laos/313/2015	National Center for Laboratory and Epidemiology	Centers for Disease Control and Prevention
EPI649035	PB2	Lao, People's Democratic Republic	2015-May-13	EPI_ISL_197430	B/Laos/313/2015	National Center for Laboratory and Epidemiology	Centers for Disease Control and Prevention
EPI649036	PB1	Lao, People's Democratic Republic	2015-May-13	EPI_ISL_197430	B/Laos/313/2015	National Center for Laboratory and Epidemiology	Centers for Disease Control and Prevention
EPI649037	NA	Lao, People's Democratic Republic	2015-May-13	EPI_ISL_197430	B/Laos/313/2015	National Center for Laboratory and Epidemiology	Centers for Disease Control and Prevention
EPI649038	HA	Lao, People's Democratic Republic	2015-May-13	EPI_ISL_197430	B/Laos/313/2015	National Center for Laboratory and Epidemiology	Centers for Disease Control and Prevention
EPI872368	NP	Lao, People's Democratic Republic	2016-Oct-05	EPI_ISL_240426	B/Laos/3157/2016	National Center for Laboratory and Epidemiology	Centers for Disease Control and Prevention
EPI872369	NS	Lao, People's Democratic Republic	2016-Oct-05	EPI_ISL_240426	B/Laos/3157/2016	National Center for Laboratory and Epidemiology	Centers for Disease Control and Prevention
EPI872370	MP	Lao, People's Democratic Republic	2016-Oct-05	EPI_ISL_240426	B/Laos/3157/2016	National Center for Laboratory and Epidemiology	Centers for Disease Control and Prevention
EPI872371	PA	Lao, People's Democratic Republic	2016-Oct-05	EPI_ISL_240426	B/Laos/3157/2016	National Center for Laboratory and Epidemiology	Centers for Disease Control and Prevention
EPI872372	PB2	Lao, People's Democratic Republic	2016-Oct-05	EPI_ISL_240426	B/Laos/3157/2016	National Center for Laboratory and Epidemiology	Centers for Disease Control and Prevention
EPI872373	PB1	Lao, People's Democratic Republic	2016-Oct-05	EPI_ISL_240426	B/Laos/3157/2016	National Center for Laboratory and Epidemiology	Centers for Disease Control and Prevention
EPI872374	NA	Lao, People's Democratic Republic	2016-Oct-05	EPI_ISL_240426	B/Laos/3157/2016	National Center for Laboratory and Epidemiology	Centers for Disease Control and Prevention
EPI872375	HA	Lao, People's Democratic Republic	2016-Oct-05	EPI_ISL_240426	B/Laos/3157/2016	National Center for Laboratory and Epidemiology	Centers for Disease Control and Prevention
EPI1025676	NP	Lao, People's Democratic Republic	2016-Nov-07	EPI_ISL_270022	B/Laos/3904/2016	National Center for Laboratory and Epidemiology	Centers for Disease Control and Prevention
EPI1025677	NS	Lao, People's Democratic Republic	2016-Nov-07	EPI_ISL_270022	B/Laos/3904/2016	National Center for Laboratory and Epidemiology	Centers for Disease Control and Prevention
EPI1025678	MP	Lao, People's Democratic Republic	2016-Nov-07	EPI_ISL_270022	B/Laos/3904/2016	National Center for Laboratory and Epidemiology	Centers for Disease Control and Prevention
EPI1025679	PA	Lao, People's Democratic Republic	2016-Nov-07	EPI_ISL_270022	B/Laos/3904/2016	National Center for Laboratory and Epidemiology	Centers for Disease Control and Prevention
EPI1025680	PB2	Lao, People's Democratic Republic	2016-Nov-07	EPI_ISL_270022	B/Laos/3904/2016	National Center for Laboratory and Epidemiology	Centers for Disease Control and Prevention
EPI1025681	PB1	Lao, People's Democratic Republic	2016-Nov-07	EPI_ISL_270022	B/Laos/3904/2016	National Center for Laboratory and Epidemiology	Centers for Disease Control and Prevention
EPI1025682	NA	Lao, People's Democratic Republic	2016-Nov-07	EPI_ISL_270022	B/Laos/3904/2016	National Center for Laboratory and Epidemiology	Centers for Disease Control and Prevention
EPI1025683	HA	Lao, People's Democratic Republic	2016-Nov-07	EPI_ISL_270022	B/Laos/3904/2016	National Center for Laboratory and Epidemiology	Centers for Disease Control and Prevention
EPI1025692	NP	Lao, People's Democratic Republic	2016-Nov-15	EPI_ISL_270024	B/Laos/3994/2016	National Center for Laboratory and Epidemiology	Centers for Disease Control and Prevention
EPI1025693	NS	Lao, People's Democratic Republic	2016-Nov-15	EPI_ISL_270024	B/Laos/3994/2016	National Center for Laboratory and Epidemiology	Centers for Disease Control and Prevention
EPI1025694	MP	Lao, People's Democratic Republic	2016-Nov-15	EPI_ISL_270024	B/Laos/3994/2016	National Center for Laboratory and Epidemiology	Centers for Disease Control and Prevention
EPI1025695	PA	Lao, People's Democratic Republic	2016-Nov-15	EPI_ISL_270024	B/Laos/3994/2016	National Center for Laboratory and Epidemiology	Centers for Disease Control and Prevention
EPI1025696	PB2	Lao, People's Democratic Republic	2016-Nov-15	EPI_ISL_270024	B/Laos/3994/2016	National Center for Laboratory and Epidemiology	Centers for Disease Control and Prevention
EPI1025697	PB1	Lao, People's Democratic Republic	2016-Nov-15	EPI_ISL_270024	B/Laos/3994/2016	National Center for Laboratory and Epidemiology	Centers for Disease Control and Prevention
EPI1025698	NA	Lao, People's Democratic Republic	2016-Nov-15	EPI_ISL_270024	B/Laos/3994/2016	National Center for Laboratory and Epidemiology	Centers for Disease Control and Prevention
EPI1025699	HA	Lao, People's Democratic Republic	2016-Nov-15	EPI_ISL_270024	B/Laos/3994/2016	National Center for Laboratory and Epidemiology	Centers for Disease Control and Prevention
EPI1025756	NP	Lao, People's Democratic Republic	2016-Nov-24	EPI_ISL_270033	B/Laos/4224/2016	National Center for Laboratory and Epidemiology	Centers for Disease Control and Prevention
EPI1025757	NS	Lao, People's Democratic Republic	2016-Nov-24	EPI_ISL_270033	B/Laos/4224/2016	National Center for Laboratory and Epidemiology	Centers for Disease Control and Prevention
EPI1025758	MP	Lao, People's Democratic Republic	2016-Nov-24	EPI_ISL_270033	B/Laos/4224/2016	National Center for Laboratory and Epidemiology	Centers for Disease Control and Prevention
EPI1025759	PA	Lao, People's Democratic Republic	2016-Nov-24	EPI_ISL_270033	B/Laos/4224/2016	National Center for Laboratory and Epidemiology	Centers for Disease Control and Prevention
EPI1025760	PB2	Lao, People's Democratic Republic	2016-Nov-24	EPI_ISL_270033	B/Laos/4224/2016	National Center for Laboratory and Epidemiology	Centers for Disease Control and Prevention
EPI1025761	PB1	Lao, People's Democratic Republic	2016-Nov-24	EPI_ISL_270033	B/Laos/4224/2016	National Center for Laboratory and Epidemiology	Centers for Disease Control and Prevention
EPI1025762	NA	Lao, People's Democratic Republic	2016-Nov-24	EPI_ISL_270033	B/Laos/4224/2016	National Center for Laboratory and Epidemiology	Centers for Disease Control and Prevention
EPI1025763	HA	Lao, People's Democratic Republic	2016-Nov-24	EPI_ISL_270033	B/Laos/4224/2016	National Center for Laboratory and Epidemiology	Centers for Disease Control and Prevention
EPI1025812	NP	Lao, People's Democratic Republic	2016-Dec-11	EPI_ISL_270040	B/Laos/4421/2016	National Center for Laboratory and Epidemiology	Centers for Disease Control and Prevention
EPI1025813	NS	Lao, People's Democratic Republic	2016-Dec-11	EPI_ISL_270040	B/Laos/4421/2016	National Center for Laboratory and Epidemiology	Centers for Disease Control and Prevention
EPI1025814	MP	Lao, People's Democratic Republic	2016-Dec-11	EPI_ISL_270040	B/Laos/4421/2016	National Center for Laboratory and Epidemiology	Centers for Disease Control and Prevention
EPI1025815	PA	Lao, People's Democratic Republic	2016-Dec-11	EPI_ISL_270040	B/Laos/4421/2016	National Center for Laboratory and Epidemiology	Centers for Disease Control and Prevention
EPI1025816	PB2	Lao, People's Democratic Republic	2016-Dec-11	EPI_ISL_270040	B/Laos/4421/2016	National Center for Laboratory and Epidemiology	Centers for Disease Control and Prevention
[truncated: 8,059 more rows]
